# Supplementary material for: Underwater cultural heritage and extreme events: Storm impacts under climate change
Source: Proc Natl Acad Sci U S A. 2026 Mar 16;123(12):e2523844123. doi: 10.1073/pnas.2523844123 (PMC13012099; doi:10.1073/pnas.2523844123)
Supplement: Supplementary file 2 — Dataset S01 (XLSX) [file pnas.2523844123.sd01.xlsx]

## Sheet: Dataset
				COARSE SAND | v = 2.5 m/s																COARSE SAND | v = 1.0 m/s																FINE SAND | v = 2.5 m/s
				Marble				Compact limestone				Travertine				Porous limestone				Marble				Compact limestone				Travertine				Porous limestone				Marble				Compact limestone				Travertine				Porous limestone
				0 h	24 h	48 h	72 h	0 h	24 h	48 h	72 h	0 h	24 h	48 h	72 h	0 h	24 h	48 h	72 h	0 h	24 h	48 h	72 h	0 h	24 h	48 h	72 h	0 h	24 h	48 h	72 h	0 h	24 h	48 h	72 h	0 h	24 h	48 h	72 h	0 h	24 h	48 h	72 h	0 h	24 h	48 h	72 h	0 h	24 h
MATERIAL LOSS	Whole surface	Tot.	µm	0	89.87	163.12	261.05	0	56.36	109.63	166.43	0	112.51	222.7	378.9	0	546.9	1298.3	1909.49	0	0.48	1	1.49	0	0.62	1.12	1.7	0	0.16	0.88	1.22	0	1.39	1.91	3.01	0	2.28	2.71	3.19	0	0.82	1.28	1.76	0	2.4	3.69	3.74	0	3.79
		Increm.	µm	0	89.87	73.24	97.93	0	56.36	53.27	56.8	0	112.51	110.19	156.2	0	546.9	751.4	611.19	0	0.48	0.52	0.49	0	0.62	0.5	0.58	0	0.16	0.72	0.35	0	1.39	0.52	1.1	0	2.28	0.42	0.49	0	0.82	0.45	0.48	0	2.4	1.29	0.06	0	3.79
		Avg.	µm/h	3.62556				2.31153				5.2625				26.5207				0.0206944				0.0236111				0.0170833				0.0418056				0.0443056				0.0243056				0.0520833				0.17875
	Edge	Tot.	µm	0	202.07	406.82	483.79	0	83.35	182.81	266.76	0	109.83	139.15	299.33	0	432.88	1934.13	2958.31	n/a																n/a
		Avg.	µm/h	6.71931				3.705				4.15736				41.0876
	Corner	Tot.	µm	0	51.6	316.73	838.97	0	232.13	365.58	755.21	0	221.91	634.82	1439.81	0	995.89	2193.19	5045.63
		Avg.	µm/h	11.6524				10.489				19.9974				70.0782
	Corner peak area	Tot.	µm	0	91.56	558.95	1409.23	0	755.56	1015.33	1504.6	0	338.61	1317.09	2308.3	0	1225.36	2640.5	6386.2
		Avg.	µm/h	19.5726				20.8972				32.0597				88.6972
TEXTURAL CHANGES	RMS roughness	Sq	µm	6.29	4.94	7.15	8.6	6.7	3.98	6.7	10.61	17.95	15.76	17.05	19.8	85.68	67.76	80.21	99.94	2.37	2.75	2.69	2.65	2.11	2.35	2.27	2.32	8.9	11.39	9.6	9.96	53.19	66.93	59.4	64.1	5.01	5.51	3.83	4.18	5.02	4.67	6.37	5.77	27.6	21	18.72	18.36	47.6	42.06
	Mean roughness	Sa	µm	4.82	3.79	5.34	6.46	5.29	2.76	4.17	7.17	10.09	9.75	10.94	12.31	52.45	50.1	61.57	72.75	1.86	2.15	2.11	2.09	1.59	1.8	1.72	1.79	5.16	5.29	5.17	5.26	40.27	48.41	42.89	46.74	3.28	2.93	2.73	3.08	2.54	2.4	3.5	2.73	12.08	10.43	10.28	9.59	34.77	29.12
	Skewness	Ssk	-	0.32	0.3	0.81	0.59	0.2	-0.24	1.91	1.83	-4.25	-3.29	-1.66	-3.14	-28.8	-0.32	-0.13	-0.59	-0.36	-0.5	-0.32	-0.39	-0.74	-0.18	-0.91	-0.61	-0.81	2.24	-4.71	-1.09	-0.84	-0.18	-0.63	-0.55	3.04	-42.67	-1.86	0.05	-5.51	-5.75	-5.24	-7.04	-7.46	-5.48	-4.49	-5.62	-0.58	-1.37
	Excess kurtosis		-	1.17	1.48	3.8	1.51	0.27	5.78	6.49	3.18	31.24	27.16	11.43	21.17	2587.6	3.26	1.05	4.38	0.68	1.7	1.16	1.18	11.96	1.31	2.42	3.24	22.55	41.28	40.84	34.89	1.95	2.35	2.69	2.33	30.45	3570.76	14.21	4.88	72.92	74.77	56.23	91.28	81.06	42.38	30.01	52.37	1.7	4.5
	Maximum peak height	Sp	µm	39.84	45.11	54.54	52.21	36.03	34.28	42.44	49.2	66.44	91.17	81.02	120.14	321.8	289.69	304.97	412.68	11.86	11.69	11.2	11.59	15.33	12	8.4	11.91	64.34	141.04	30.57	78.65	196.81	285.34	244.42	267.9	83.15	21.21	15.13	25.96	35.98	14.65	19.56	78.17	203.49	197.6	126	122.95	208.86	179.5
	Maximum pit depth	Sv	µm	34.27	24.56	33.29	41.6	37.51	39.29	30.56	32.98	244.56	254.99	206.77	249.4	10189.1	531.39	442.37	992.47	15.32	25.75	29.74	32.6	48.74	16.77	23.55	29.69	258.64	197.32	305.15	330.45	325.7	744.87	420.39	678.89	166.6	464.32	67.02	62.17	104.86	204.07	237.57	112.96	247.96	293.52	287.61	386.33	255.48	276.66
	Maximum height	Sz	µm	74.1	69.66	87.84	93.8	73.54	73.57	73.01	82.18	311	346.16	287.78	369.54	10510.9	821.07	747.33	1405.15	27.19	37.44	40.94	44.19	64.07	28.77	31.94	41.59	322.98	338.36	335.72	409.1	522.52	1030.21	664.8	946.79	249.76	485.53	82.16	88.13	140.84	218.71	257.13	191.13	451.45	491.12	413.61	509.28	464.34	456.16
	Surface slope	Sdq	-	0.24	0.13	0.12	0.12	0.26	0.09	0.08	0.09	0.36	0.2	0.21	0.24	1.83	0.55	0.65	0.69	0.05	0.05	0.05	0.05	0.04	0.04	0.04	0.04	0.12	0.22	0.11	0.15	0.68	1.06	0.76	0.83	0.06	0.05	0.05	0.05	0.05	0.05	0.06	0.06	0.76	0.44	0.42	0.46	0.67	0.54
	Tot. RMS texture roughness	Unfiltered	µm	39.96	27.52	80.2	158.18	15.4	27.65	49.21	112.99	99.41	95.78	744.83	264.49	119.31	340.56	1289.91	1012.36	3.51	2.96	2.86	2.96	3.93	2.59	2.7	2.82	33.38	36.82	38.71	40.23	57.02	66.05	60.79	65.78	5.93	7.08	7.64	5.42	5.68	5.69	8.43	7.28	40.87	30.12	29.96	30.6	50.5	52.1
	Tot. texture roughness	Unfiltered	µm	33.81	17.56	51.77	112.1	12.76	17	34.17	78.07	50.44	57.62	170.88	192.02	82	285.99	475.58	802.8	2.72	2.26	2.21	2.28	3.07	2.02	2.11	2.18	16.43	18.24	17.33	19	42.77	47.45	44.08	46.31	4.86	2.89	6.42	4.01	2.62	3.04	5.14	3.96	19.26	15.74	17.15	16.73	37.28	38.2
	Surface area-to-area ratio		-	1.03	1.01	1.04	1.02	1.03	1	1.01	1.01	1.11	1.06	1.45	1.07	1.24	1.14	1.49	1.31	1	1	1	1.02	1	1	1	1.01	1.13	1.16	1.19	0.2	1.17	1.23	1.17	1.2	1	1	1	1	1	1	1	1	1.14	1.08	1.1	1.12	1.15	1.11
[truncated: 18 more columns]

## Sheet: Squared-X regressions
			COARSE SAND		FINE SAND
			Marble / Compact limestone / Travertine	Porous limestone	Marble / Compact limestone / Travertine	Porous limestone
MATERIAL LOSS OVER FLOW VELOCITY Squared-X models (valid for v > 0.7 m/s)	Surface erosion rate (μm/h)	Function	µm/h = -0.279894 + 0.633564*v(m/s)^2	µm/h = -2.03862 + 4.50736*v(m/s)^2	µm/h = -0.00312333 + 0.00684158*v(m/s)^2	µm/h = -0.0138771 + 0.0303974*v(m/s)^2
		R-squared	0.846	0.978	0.868	0.978
		Standard error of estimate	0.841	3.193	0.008	0.022
		Mean absolute error	0.538	1.618	0.006	0.011

## Sheet: Linear regressions
			COARSE SAND | v = 2.5 m/s				FINE SAND | v = 2.5 m/s
			Marble	Compact limestone	Travertine	Porous limestone	Marble	Compact limestone	Travertine	Porous limestone
MATERIAL LOSS OVER TIME Linear models	Surface erosion (μm)	R-squared	0.999	1	0.997	0.998	0.938	0.99	0.944	0.997
		Standard error of estimate	5.817	0.877	15.246	53.415	0.687	0.131	0.788	0.547
		Mean absolute error	4.119	0.615	10.922	31.51	0.45	0.085	0.587	0.387
TEXTURAL CHANGES OVER TIME Linear models	Tot. texture roughness (μm)	R-squared	0.6891	0.8894	0.9344	0.992	n/a
		Standard error of estimate	26.382	13.22	27.504	43.671
		Mean absolute error	19.145	9.915	16.949	30.807
	Mean roughness (μm)	R-squared	0.4318	0.0048	0.7967	0.8411
		Standard error of estimate	0.873	1.927	0.625	5.151
		Mean absolute error	0.537	1.382	0.427	3.382
	Maximum peak height (μm)	R-squared	0.9273	0.8398	0.8904	0.3193
		Standard error of estimate	3.101	3.409	11.638	46.607
		Mean absolute error	1.9	2.127	8.284	34.955
	Surface slope	R-squared	0.8804	0.8565	0.7685	0.8222
		Standard error of estimate	0.04	0.066	0.069	0.507
		Mean absolute error	0.027	0.045	0.047	0.33
