# Supplementary material for: Underwater cultural heritage and extreme events: Storm impacts under climate change
Source: Proc Natl Acad Sci U S A. 2026 Mar 16;123(12):e2523844123. doi: 10.1073/pnas.2523844123 (PMC13012099; doi:10.1073/pnas.2523844123)
Supplement: Supplementary file 3 — Dataset S02 (XLSX) [file pnas.2523844123.sd02.xlsx]

## Sheet: Decay trends
Time (h)	Norm. v (after Zedler et al. 2022)		Rescaled w/ max velocity for each SSHWS class						Coarse-sand seabed												Fine-sand seabed													FUNCTIONS	Stone	Coarse sand					Fine sand
			TS	TC-1	TC-2	TC-3	TC-4	TC-5	TS	TC-1	TC-2	TC-3	TC-4	TC-5	TS	TC-1	TC-2	TC-3	TC-4	TC-5	TS	TC-1	TC-2	TC-3	TC-4	TC-5	TS	TC-1	TC-2	TC-3	TC-4	TC-5
	2D	1D	0.8	1.2	1.5	1.8	2.2	2.5	Hard stones						Soft stones						Hard stones						Soft stones								Hard st	ER(µm/h)=-0.279894+0.633564*v(m/s)^2					ER(µm/h)=-0.00312333+0.00684158*v(m/s)^2
	v (%)	v (%)	v (m/s)	v (m/s)	v (m/s)	v (m/s)	v (m/s)	v (m/s)	Cumulative erosion (µm)						Cumulative erosion (µm)						Cumulative erosion (µm)						Cumulative erosion (µm)								Soft st	ER(µm/h)=-2.03862+4.50736*v(m/s)^2					ER(µm/h)=-0.0138771+0.0303974*v(m/s)^2
0	0	0	0	0	0	0	0	0	0	0	0	0	0	0	0	0	0	0	0	0	0	0	0	0	0	0	0	0	0	0	0	0
0.999415	5.57686	5.57686	0.0446149	0.0669224	0.0836529	0.100384	0.122691	0.139422	0	0	0	0	0	0	0	0	0	0	0	0	0	0	0	0	0	0	0	0	0	0	0	0		TOT. EROSION (µm)
1.85952	16.8277	16.8277	0.134621	0.201932	0.252415	0.302898	0.370209	0.420692	0	0	0	0	0	0	0	0	0	0	0	0	0	0	0	0	0	0	0	0	0	0	0	0
2.67412	27.2007	27.2007	0.217605	0.326408	0.40801	0.489612	0.598414	0.680016	0	0	0	0	0	0.00532746	0	0	0	0	0	0.0186066	0	0	0	0	0	1.64417e-05	0	0	0	0	0	7.30406e-05		Hard stones
3.58739	36.2933	36.2933	0.290347	0.43552	0.5444	0.65328	0.798453	0.907334	0	0	0	0	0.0566325	0.121665	0	0	0	0	0.381269	0.803003	0	0	0	0	0.000565486	0.00118059	0	0	0	0	0.00251246	0.00524538		TS	0.447688	Coarse sand
4.43477	46.544	46.544	0.372352	0.558528	0.69816	0.837791	1.02397	1.1636	0	0	0.0122539	0.0698244	0.272046	0.468928	0	0	0.0671071	0.47668	1.87364	3.23339	0	0	8.95843e-05	0.000711262	0.00280616	0.00484505	0	0	0.000398015	0.00316015	0.0124679	0.0215267		TC-1	4.16125
5.33168	55.6366	55.6366	0.445093	0.667639	0.834549	1.00146	1.224	1.39091	0	0.00112647	0.0975889	0.303164	0.744585	1.15226	0	0	0.631717	2.09424	5.19293	8.05234	0	0	0.000920602	0.00314052	0.00781842	0.0121336	0	0	0.00409023	0.0139534	0.0347375	0.0539099		TC-2	9.90996
5.98019	66.1789	66.1789	0.529431	0.794147	0.992684	1.19122	1.45594	1.65447	0	0.0407467	0.261598	0.619204	1.30633	1.93054	0	0.260714	1.7678	4.31191	9.15864	13.5585	0	0.000386336	0.00262624	0.00648787	0.013819	0.0204724	0	0.0017165	0.0116684	0.0288258	0.0613985	0.0909596		TC-3	18.94
6.78117	75.4238	75.4238	0.60339	0.905085	1.13136	1.35763	1.65932	1.88559	0	0.184436	0.61222	1.22274	2.31862	3.30304	0	1.24502	4.22429	8.56772	16.3224	23.285	0	0.00185718	0.00633165	0.0129244	0.0246696	0.0352127	0	0.00825148	0.0281317	0.0574236	0.109608	0.156451		TC-4	35.8422
7.77182	84.5169	84.5169	0.676135	1.0142	1.26775	1.5213	1.85937	2.11292	0.00482704	0.487032	1.24099	2.25018	3.99037	5.54258	0.0108764	3.35085	8.65064	15.8303	28.1688	39.1707	2.15795e-06	0.00502484	0.0130216	0.0239193	0.042622	0.0592965	9.57491e-06	0.0223255	0.0578553	0.106274	0.189371	0.263457		TC-5	51.6139
8.82429	92.2203	92.2203	0.737763	1.10664	1.38331	1.65997	2.02885	2.30551	0.0441347	0.943699	2.12024	3.6459	6.22081	8.50862	0.240665	6.54985	14.856	25.71	43.9869	60.2221	0.000320454	0.00985002	0.02241	0.038885	0.0666014	0.0912193	0.00142375	0.0437639	0.0995682	0.172767	0.295913	0.405291
10.0371	98.1605	98.1605	0.785284	1.17793	1.47241	1.76689	2.15953	2.45401	0.150714	1.60782	3.34887	5.5645	9.25449	12.525	0.94145	11.2172	23.5394	39.302	65.512	88.7382	0.00134901	0.0168992	0.0355551	0.0594807	0.0992385	0.134468	0.00599365	0.0750839	0.157973	0.264275	0.44092	0.597445		Soft stones
11.3272	100	100	0.8	1.2	1.5	1.8	2.2	2.5	0.303196	2.40226	4.79329	7.80334	12.7772	17.1792	1.96514	16.8079	33.7543	55.1686	90.5127	121.788	0.00286546	0.0253479	0.0510226	0.0835268	0.137149	0.184596	0.0127312	0.112621	0.226695	0.371112	0.609358	0.820168		TS	2.8982
12.3394	94.3634	94.3634	0.754907	1.13236	1.41545	1.69854	2.07599	2.35908	0.407834	2.99184	5.87387	9.48403	15.4278	20.6844	2.66161	20.9544	41.3939	67.0776	109.322	146.678	0.0038933	0.0316124	0.0625892	0.101574	0.165669	0.222346	0.0172979	0.140455	0.278086	0.451296	0.736074	0.987892		TC-1	28.863
12.8753	86.7196	86.7196	0.693757	1.04064	1.30079	1.56095	1.90783	2.16799	0.436294	3.24338	6.35128	10.2375	16.6274	22.2773	2.83869	22.7185	44.765	72.4127	117.831	157.984	0.00414655	0.0342746	0.0676905	0.109656	0.17857	0.239492	0.0184231	0.152283	0.300751	0.487206	0.793391	1.06407		TC-2	69.0157
13.7854	79.0237	79.0237	0.632189	0.948284	1.18535	1.42243	1.73852	1.97559	0.447688	3.56011	6.98945	11.2686	18.2934	24.5028	2.8982	24.9287	49.262	79.7048	129.64	173.775	0.00422369	0.037603	0.07449	0.120698	0.196468	0.263433	0.0187658	0.167071	0.330962	0.536266	0.872915	1.17044		TC-3	132.51
14.64	69.6727	69.6727	0.557382	0.836073	1.04509	1.25411	1.5328	1.74182	0.447688	3.75359	7.42631	12.0029	19.5085	26.1415	2.8982	26.2647	52.3295	84.8885	138.244	185.392	0.00422369	0.0396061	0.0791213	0.128542	0.209503	0.281043	0.0187658	0.175971	0.351539	0.571115	0.930829	1.24868		TC-4	252.051
15.5606	58.8075	58.8075	0.47046	0.70569	0.882113	1.05854	1.29377	1.47019	0.447688	3.845	7.71409	12.5306	20.4242	27.399	2.8982	26.8715	54.3332	88.5996	144.715	194.295	0.00422369	0.0405004	0.082136	0.134148	0.219298	0.294529	0.0187658	0.179945	0.364933	0.596024	0.974348	1.3086		TC-5	363.947
16.3832	47.2735	47.2735	0.378188	0.567282	0.709103	0.850923	1.04002	1.18184	0.447688	3.85965	7.81765	12.7811	20.912	28.096	2.8982	26.9562	55.031	90.3423	148.146	199.215	0.00422369	0.0406171	0.0831713	0.136769	0.224482	0.301972	0.0187658	0.180463	0.369533	0.607671	0.997384	1.34167
17.1725	37.4545	37.4545	0.299636	0.449454	0.561818	0.674181	0.823999	0.936363	0.447688	3.85965	7.83291	12.8549	21.1313	28.4435	2.8982	26.9562	55.1209	90.8297	149.669	201.65	0.00422369	0.0406171	0.0832963	0.137492	0.226771	0.305646	0.0187658	0.180463	0.370088	0.61088	1.00755	1.35799		Hard stones
17.9617	27.7357	27.7357	0.221886	0.332829	0.416036	0.499243	0.610186	0.693393	0.447688	3.85965	7.83291	12.858	21.1906	28.562	2.8982	26.9562	55.1209	90.8337	150.072	202.455	0.00422369	0.0406171	0.0832963	0.137492	0.227371	0.306846	0.0187658	0.180463	0.370088	0.61088	1.01022	1.36333		TS	0.00422369	Fine sand
18.7375	16.5277	16.5277	0.132221	0.198332	0.247915	0.297498	0.363609	0.413192	0.447688	3.85965	7.83291	12.858	21.1906	28.5716	2.8982	26.9562	55.1209	90.8337	150.072	202.505	0.00422369	0.0406171	0.0832963	0.137492	0.227371	0.30691	0.0187658	0.180463	0.370088	0.61088	1.01022	1.36361		TC-1	0.0433989
19.01	8.07494	8.07494	0.0645995	0.0968993	0.121124	0.145349	0.177649	0.201874	0.447688	3.85965	7.83291	12.858	21.1906	28.5716	2.8982	26.9562	55.1209	90.8337	150.072	202.505	0.00422369	0.0406171	0.0832963	0.137492	0.227371	0.30691	0.0187658	0.180463	0.370088	0.61088	1.01022	1.36361		TC-2	0.103867
19.887	-0.0195724	0	0	0	0	0	0	0	0.447688	3.85965	7.83291	12.858	21.1906	28.5716	2.8982	26.9562	55.1209	90.8337	150.072	202.505	0.00422369	0.0406171	0.0832963	0.137492	0.227371	0.30691	0.0187658	0.180463	0.370088	0.61088	1.01022	1.36361		TC-3	0.199778
20.3229	-13.3375	0	0	0	0	0	0	0	0.447688	3.85965	7.83291	12.858	21.1906	28.5716	2.8982	26.9562	55.1209	90.8337	150.072	202.505	0.00422369	0.0406171	0.0832963	0.137492	0.227371	0.30691	0.0187658	0.180463	0.370088	0.61088	1.01022	1.36361		TC-4	0.380797
20.9407	-23.0969	0	0	0	0	0	0	0	0.447688	3.85965	7.83291	12.858	21.1906	28.5716	2.8982	26.9562	55.1209	90.8337	150.072	202.505	0.00422369	0.0406171	0.0832963	0.137492	0.227371	0.30691	0.0187658	0.180463	0.370088	0.61088	1.01022	1.36361		TC-5	0.550437
21.3089	-32.4885	0	0	0	0	0	0	0	0.447688	3.85965	7.83291	12.858	21.1906	28.5716	2.8982	26.9562	55.1209	90.8337	150.072	202.505	0.00422369	0.0406171	0.0832963	0.137492	0.227371	0.30691	0.0187658	0.180463	0.370088	0.61088	1.01022	1.36361
21.8831	-42.4646	0	0	0	0	0	0	0	0.447688	3.85965	7.83291	12.858	21.1906	28.5716	2.8982	26.9562	55.1209	90.8337	150.072	202.505	0.00422369	0.0406171	0.0832963	0.137492	0.227371	0.30691	0.0187658	0.180463	0.370088	0.61088	1.01022	1.36361		Soft stones
22.4764	-53.5097	0	0	0	0	0	0	0	0.447688	3.85965	7.83291	12.858	21.1906	28.5716	2.8982	26.9562	55.1209	90.8337	150.072	202.505	0.00422369	0.0406171	0.0832963	0.137492	0.227371	0.30691	0.0187658	0.180463	0.370088	0.61088	1.01022	1.36361		TS	0.0187658
23.0699	-64.9112	0	0	0	0	0	0	0	0.447688	3.85965	7.83291	12.858	21.1906	28.5716	2.8982	26.9562	55.1209	90.8337	150.072	202.505	0.00422369	0.0406171	0.0832963	0.137492	0.227371	0.30691	0.0187658	0.180463	0.370088	0.61088	1.01022	1.36361		TC-1	0.192822
23.878	-75.0897	0	0	0	0	0	0	0	0.447688	3.85965	7.83291	12.858	21.1906	28.5716	2.8982	26.9562	55.1209	90.8337	150.072	202.505	0.00422369	0.0406171	0.0832963	0.137492	0.227371	0.30691	0.0187658	0.180463	0.370088	0.61088	1.01022	1.36361		TC-2	0.461483
24.3311	-86.3137	0	0	0	0	0	0	0	0.447688	3.85965	7.83291	12.858	21.1906	28.5716	2.8982	26.9562	55.1209	90.8337	150.072	202.505	0.00422369	0.0406171	0.0832963	0.137492	0.227371	0.30691	0.0187658	0.180463	0.370088	0.61088	1.01022	1.36361		TC-3	0.88762
25.2248	-94.0129	0	0	0	0	0	0	0	0.447688	3.85965	7.83291	12.858	21.1906	28.5716	2.8982	26.9562	55.1209	90.8337	150.072	202.505	0.00422369	0.0406171	0.0832963	0.137492	0.227371	0.30691	0.0187658	0.180463	0.370088	0.61088	1.01022	1.36361		TC-4	1.69189
26.551	-95.2089	0	0	0	0	0	0	0	0.447688	3.85965	7.83291	12.858	21.1906	28.5716	2.8982	26.9562	55.1209	90.8337	150.072	202.505	0.00422369	0.0406171	0.0832963	0.137492	0.227371	0.30691	0.0187658	0.180463	0.370088	0.61088	1.01022	1.36361		TC-5	2.44561
27.6195	-87.3487	0	0	0	0	0	0	0	0.447688	3.85965	7.83291	12.858	21.1906	28.5716	2.8982	26.9562	55.1209	90.8337	150.072	202.505	0.00422369	0.0406171	0.0832963	0.137492	0.227371	0.30691	0.0187658	0.180463	0.370088	0.61088	1.01022	1.36361
28.2274	-75.5256	0	0	0	0	0	0	0	0.447688	3.85965	7.83291	12.858	21.1906	28.5716	2.8982	26.9562	55.1209	90.8337	150.072	202.505	0.00422369	0.0406171	0.0832963	0.137492	0.227371	0.30691	0.0187658	0.180463	0.370088	0.61088	1.01022	1.36361
28.8127	-64.869	0	0	0	0	0	0	0	0.447688	3.85965	7.83291	12.858	21.1906	28.5716	2.8982	26.9562	55.1209	90.8337	150.072	202.505	0.00422369	0.0406171	0.0832963	0.137492	0.227371	0.30691	0.0187658	0.180463	0.370088	0.61088	1.01022	1.36361
29.567	-55.7007	0	0	0	0	0	0	0	0.447688	3.85965	7.83291	12.858	21.1906	28.5716	2.8982	26.9562	55.1209	90.8337	150.072	202.505	0.00422369	0.0406171	0.0832963	0.137492	0.227371	0.30691	0.0187658	0.180463	0.370088	0.61088	1.01022	1.36361
30.1991	-45.0948	0	0	0	0	0	0	0	0.447688	3.85965	7.83291	12.858	21.1906	28.5716	2.8982	26.9562	55.1209	90.8337	150.072	202.505	0.00422369	0.0406171	0.0832963	0.137492	0.227371	0.30691	0.0187658	0.180463	0.370088	0.61088	1.01022	1.36361
30.8008	-34.4445	0	0	0	0	0	0	0	0.447688	3.85965	7.83291	12.858	21.1906	28.5716	2.8982	26.9562	55.1209	90.8337	150.072	202.505	0.00422369	0.0406171	0.0832963	0.137492	0.227371	0.30691	0.0187658	0.180463	0.370088	0.61088	1.01022	1.36361
31.4353	-23.8163	0	0	0	0	0	0	0	0.447688	3.85965	7.83291	12.858	21.1906	28.5716	2.8982	26.9562	55.1209	90.8337	150.072	202.505	0.00422369	0.0406171	0.0832963	0.137492	0.227371	0.30691	0.0187658	0.180463	0.370088	0.61088	1.01022	1.36361
32.0212	-14.7921	0	0	0	0	0	0	0	0.447688	3.85965	7.83291	12.858	21.1906	28.5716	2.8982	26.9562	55.1209	90.8337	150.072	202.505	0.00422369	0.0406171	0.0832963	0.137492	0.227371	0.30691	0.0187658	0.180463	0.370088	0.61088	1.01022	1.36361
32.5572	-3.56302	0	0	0	0	0	0	0	0.447688	3.85965	7.83291	12.858	21.1906	28.5716	2.8982	26.9562	55.1209	90.8337	150.072	202.505	0.00422369	0.0406171	0.0832963	0.137492	0.227371	0.30691	0.0187658	0.180463	0.370088	0.61088	1.01022	1.36361
33.1072	7.78071	7.78071	0.0622457	0.0933686	0.116711	0.140053	0.171176	0.194518	0.447688	3.85965	7.83291	12.858	21.1906	28.5716	2.8982	26.9562	55.1209	90.8337	150.072	202.505	0.00422369	0.0406171	0.0832963	0.137492	0.227371	0.30691	0.0187658	0.180463	0.370088	0.61088	1.01022	1.36361
33.558	19.6967	19.6967	0.157574	0.236361	0.295451	0.354541	0.433328	0.492418	0.447688	3.85965	7.83291	12.858	21.1906	28.5716	2.8982	26.9562	55.1209	90.8337	150.072	202.505	0.00422369	0.0406171	0.0832963	0.137492	0.227371	0.30691	0.0187658	0.180463	0.370088	0.61088	1.01022	1.36361
34.0811	30.1239	30.1239	0.240991	0.361486	0.451858	0.54223	0.662725	0.753097	0.447688	3.85965	7.83291	12.858	21.1906	28.5924	2.8982	26.9562	55.1209	90.8337	150.072	202.641	0.00422369	0.0406171	0.0832963	0.137492	0.227371	0.307108	0.0187658	0.180463	0.370088	0.61088	1.01022	1.36449
34.6666	40.4368	40.4368	0.323494	0.485242	0.606552	0.727862	0.88961	1.01092	0.447688	3.85965	7.83291	12.8744	21.2554	28.7233	2.8982	26.9562	55.1209	90.9359	150.52	203.544	0.00422369	0.0406171	0.0832963	0.137638	0.228042	0.308462	0.0187658	0.180463	0.370088	0.611532	1.0132	1.37051
35.4347	50.0777	50.0777	0.400621	0.600932	0.751165	0.901398	1.10171	1.25194	0.447688	3.85965	7.86271	12.986	21.5283	29.1383	2.8982	26.9562	55.3147	91.6937	152.425	206.46	0.00422369	0.0406171	0.0835794	0.138766	0.230912	0.312867	0.0187658	0.180463	0.371346	0.616543	1.02595	1.39008
36.2955	59.4841	59.4841	0.475873	0.71381	0.892262	1.07071	1.30865	1.4871	0.447688	3.87813	7.99273	13.2792	22.0854	29.9278	2.8982	27.0673	56.1989	93.7391	156.347	212.036	0.00422369	0.0407732	0.0848966	0.141846	0.23684	0.321305	0.0187658	0.181157	0.377198	0.630227	1.05229	1.42757
37.393	66.0251	66.0251	0.528201	0.792301	0.990377	1.18845	1.45255	1.65063	0.447688	3.96634	8.30336	13.8617	23.1072	31.3368	2.8982	27.6428	58.3568	97.8309	163.564	222.008	0.00422369	0.041615	0.0881402	0.148025	0.247763	0.336409	0.0187658	0.184897	0.39161	0.65768	1.10082	1.49468
38.5391	65.0732	65.0732	0.520586	0.780878	0.976098	1.17132	1.43161	1.62683	0.447688	4.09485	8.6846	14.5518	24.2965	32.9661	2.8982	28.5028	61.0148	102.686	171.971	233.545	0.00422369	0.0428871	0.0921414	0.155362	0.260491	0.353888	0.0187658	0.190549	0.409388	0.690279	1.15737	1.57234
39.3604	57.2145	57.2145	0.457716	0.686574	0.858218	1.02986	1.25872	1.43036	0.447688	4.14626	8.89424	14.9548	25.0121	33.9571	2.8982	28.8296	62.4673	105.515	177.023	240.556	0.00422369	0.0433594	0.0943223	0.159631	0.268135	0.364506	0.0187658	0.192647	0.419077	0.709247	1.19133	1.61951
40.1358	46.9945	46.9945	0.375956	0.563934	0.704917	0.845901	1.03388	1.17486	0.447688	4.15353	8.98018	15.1741	25.4468	34.5816	2.8982	28.863	63.042	107.038	180.079	244.963	0.00422369	0.0433989	0.0951722	0.16192	0.272751	0.371172	0.0187658	0.192822	0.422853	0.719418	1.21184	1.64913
40.7429	36.5731	36.5731	0.292585	0.438877	0.548597	0.658316	0.804609	0.914328	0.447688	4.15353	8.99078	15.2267	25.6069	34.8379	2.8982	28.863	63.103	107.398	181.19	246.757	0.00422369	0.0433989	0.0952561	0.162458	0.274419	0.373879	0.0187658	0.192822	0.423226	0.721808	1.21925	1.66116
40.9287	27.2951	27.2951	0.218361	0.327542	0.409427	0.491313	0.600493	0.682379	0.447688	4.15353	8.99078	15.2267	25.619	34.8625	2.8982	28.863	63.103	107.398	181.271	246.924	0.00422369	0.0433989	0.0952561	0.162458	0.274541	0.374126	0.0187658	0.192822	0.423226	0.721808	1.21979	1.66225
41.5491	18.9358	18.9358	0.151487	0.22723	0.284038	0.340845	0.416589	0.473396	0.447688	4.15353	8.99078	15.2267	25.619	34.8672	2.8982	28.863	63.103	107.398	181.271	246.942	0.00422369	0.0433989	0.0952561	0.162458	0.274541	0.374145	0.0187658	0.192822	0.423226	0.721808	1.21979	1.66234
42.3105	8.62983	8.62983	0.0690386	0.103558	0.129447	0.155337	0.189856	0.215746	0.447688	4.15353	8.99078	15.2267	25.619	34.8672	2.8982	28.863	63.103	107.398	181.271	246.942	0.00422369	0.0433989	0.0952561	0.162458	0.274541	0.374145	0.0187658	0.192822	0.423226	0.721808	1.21979	1.66234
42.7108	-3.24362	0	0	0	0	0	0	0	0.447688	4.15353	8.99078	15.2267	25.619	34.8672	2.8982	28.863	63.103	107.398	181.271	246.942	0.00422369	0.0433989	0.0952561	0.162458	0.274541	0.374145	0.0187658	0.192822	0.423226	0.721808	1.21979	1.66234
43.4125	-12.4426	0	0	0	0	0	0	0	0.447688	4.15353	8.99078	15.2267	25.619	34.8672	2.8982	28.863	63.103	107.398	181.271	246.942	0.00422369	0.0433989	0.0952561	0.162458	0.274541	0.374145	0.0187658	0.192822	0.423226	0.721808	1.21979	1.66234
44.2676	-23.1045	0	0	0	0	0	0	0	0.447688	4.15353	8.99078	15.2267	25.619	34.8672	2.8982	28.863	63.103	107.398	181.271	246.942	0.00422369	0.0433989	0.0952561	0.162458	0.274541	0.374145	0.0187658	0.192822	0.423226	0.721808	1.21979	1.66234
45.0766	-35.6886	0	0	0	0	0	0	0	0.447688	4.15353	8.99078	15.2267	25.619	34.8672	2.8982	28.863	63.103	107.398	181.271	246.942	0.00422369	0.0433989	0.0952561	0.162458	0.274541	0.374145	0.0187658	0.192822	0.423226	0.721808	1.21979	1.66234
45.6976	-45.8808	0	0	0	0	0	0	0	0.447688	4.15353	8.99078	15.2267	25.619	34.8672	2.8982	28.863	63.103	107.398	181.271	246.942	0.00422369	0.0433989	0.0952561	0.162458	0.274541	0.374145	0.0187658	0.192822	0.423226	0.721808	1.21979	1.66234
46.5051	-54.3664	0	0	0	0	0	0	0	0.447688	4.15353	8.99078	15.2267	25.619	34.8672	2.8982	28.863	63.103	107.398	181.271	246.942	0.00422369	0.0433989	0.0952561	0.162458	0.274541	0.374145	0.0187658	0.192822	0.423226	0.721808	1.21979	1.66234
47.4147	-60.7641	0	0	0	0	0	0	0	0.447688	4.15353	8.99078	15.2267	25.619	34.8672	2.8982	28.863	63.103	107.398	181.271	246.942	0.00422369	0.0433989	0.0952561	0.162458	0.274541	0.374145	0.0187658	0.192822	0.423226	0.721808	1.21979	1.66234
48.6363	-63.3544	0	0	0	0	0	0	0	0.447688	4.15353	8.99078	15.2267	25.619	34.8672	2.8982	28.863	63.103	107.398	181.271	246.942	0.00422369	0.0433989	0.0952561	0.162458	0.274541	0.374145	0.0187658	0.192822	0.423226	0.721808	1.21979	1.66234
49.8144	-62.2792	0	0	0	0	0	0	0	0.447688	4.15353	8.99078	15.2267	25.619	34.8672	2.8982	28.863	63.103	107.398	181.271	246.942	0.00422369	0.0433989	0.0952561	0.162458	0.274541	0.374145	0.0187658	0.192822	0.423226	0.721808	1.21979	1.66234
50.9913	-57.8361	0	0	0	0	0	0	0	0.447688	4.15353	8.99078	15.2267	25.619	34.8672	2.8982	28.863	63.103	107.398	181.271	246.942	0.00422369	0.0433989	0.0952561	0.162458	0.274541	0.374145	0.0187658	0.192822	0.423226	0.721808	1.21979	1.66234
51.937	-47.8344	0	0	0	0	0	0	0	0.447688	4.15353	8.99078	15.2267	25.619	34.8672	2.8982	28.863	63.103	107.398	181.271	246.942	0.00422369	0.0433989	0.0952561	0.162458	0.274541	0.374145	0.0187658	0.192822	0.423226	0.721808	1.21979	1.66234
52.7512	-36.537	0	0	0	0	0	0	0	0.447688	4.15353	8.99078	15.2267	25.619	34.8672	2.8982	28.863	63.103	107.398	181.271	246.942	0.00422369	0.0433989	0.0952561	0.162458	0.274541	0.374145	0.0187658	0.192822	0.423226	0.721808	1.21979	1.66234
53.5576	-26.0082	0	0	0	0	0	0	0	0.447688	4.15353	8.99078	15.2267	25.619	34.8672	2.8982	28.863	63.103	107.398	181.271	246.942	0.00422369	0.0433989	0.0952561	0.162458	0.274541	0.374145	0.0187658	0.192822	0.423226	0.721808	1.21979	1.66234
54.1677	-15.8813	0	0	0	0	0	0	0	0.447688	4.15353	8.99078	15.2267	25.619	34.8672	2.8982	28.863	63.103	107.398	181.271	246.942	0.00422369	0.0433989	0.0952561	0.162458	0.274541	0.374145	0.0187658	0.192822	0.423226	0.721808	1.21979	1.66234
54.6056	-4.9534	0	0	0	0	0	0	0	0.447688	4.15353	8.99078	15.2267	25.619	34.8672	2.8982	28.863	63.103	107.398	181.271	246.942	0.00422369	0.0433989	0.0952561	0.162458	0.274541	0.374145	0.0187658	0.192822	0.423226	0.721808	1.21979	1.66234
55.1423	4.27101	4.27101	0.0341681	0.0512521	0.0640651	0.0768782	0.0939622	0.106775	0.447688	4.15353	8.99078	15.2267	25.619	34.8672	2.8982	28.863	63.103	107.398	181.271	246.942	0.00422369	0.0433989	0.0952561	0.162458	0.274541	0.374145	0.0187658	0.192822	0.423226	0.721808	1.21979	1.66234
55.7279	14.3978	14.3978	0.115182	0.172773	0.215967	0.25916	0.316751	0.359945	0.447688	4.15353	8.99078	15.2267	25.619	34.8672	2.8982	28.863	63.103	107.398	181.271	246.942	0.00422369	0.0433989	0.0952561	0.162458	0.274541	0.374145	0.0187658	0.192822	0.423226	0.721808	1.21979	1.66234
56.0676	25.1581	25.1581	0.201265	0.301897	0.377372	0.452846	0.553479	0.628953	0.447688	4.15353	8.99078	15.2267	25.619	34.8672	2.8982	28.863	63.103	107.398	181.271	246.942	0.00422369	0.0433989	0.0952561	0.162458	0.274541	0.374145	0.0187658	0.192822	0.423226	0.721808	1.21979	1.66234
56.7025	34.6503	34.6503	0.277203	0.415804	0.519755	0.623706	0.762307	0.866258	0.447688	4.15353	8.99078	15.2267	25.6471	34.9293	2.8982	28.863	63.103	107.398	181.456	247.369	0.00422369	0.0433989	0.0952561	0.162458	0.274811	0.374783	0.0187658	0.192822	0.423226	0.721808	1.221	1.66518
57.6774	42.0545	42.0545	0.336436	0.504654	0.630818	0.756981	0.925199	1.05136	0.447688	4.15353	8.99078	15.2673	25.818	35.2295	2.8982	28.863	63.103	107.663	182.626	249.459	0.00422369	0.0433989	0.0952561	0.162847	0.276559	0.377927	0.0187658	0.192822	0.423226	0.723535	1.22876	1.67914
58.7943	50.0687	50.0687	0.400549	0.600824	0.75103	0.901236	1.10151	1.25172	0.447688	4.15353	9.03404	15.4448	26.2375	35.8624	2.8982	28.863	63.3843	108.873	185.557	253.908	0.00422369	0.0433989	0.0956669	0.164651	0.280977	0.384648	0.0187658	0.192822	0.425051	0.73155	1.24839	1.70901
59.9848	55.5161	55.5161	0.444129	0.666193	0.832742	0.99929	1.22135	1.3879	0.447688	4.1543	9.17508	15.7945	26.9245	36.8465	2.8982	28.863	64.3313	111.305	190.388	260.853	0.00422369	0.0433989	0.0970697	0.168307	0.288275	0.395156	0.0187658	0.192822	0.431284	0.747795	1.28081	1.75569
61.2334	55.9235	55.9235	0.447388	0.671082	0.838852	1.00662	1.23032	1.39809	0.447688	4.1585	9.3782	16.2407	27.7637	38.032	2.8982	28.863	65.7172	114.42	196.299	269.228	0.00422369	0.0433989	0.0991372	0.173	0.297211	0.407831	0.0187658	0.192822	0.44047	0.768646	1.32052	1.81201
62.2454	50.8167	50.8167	0.406533	0.6098	0.76225	0.9147	1.11797	1.27042	0.447688	4.16125	9.5068	16.5506	28.3664	38.8928	2.8982	28.863	66.5842	116.577	200.539	275.304	0.00422369	0.0433989	0.100424	0.176244	0.303617	0.417024	0.0187658	0.192822	0.446186	0.783057	1.34898	1.85285
62.7393	42.8338	42.8338	0.34267	0.514005	0.642507	0.771008	0.942343	1.07084	0.447688	4.16125	9.52859	16.6362	28.5627	39.1865	2.8982	28.863	66.7275	117.163	201.912	277.37	0.00422369	0.0433989	0.100634	0.177119	0.305687	0.420146	0.0187658	0.192822	0.447121	0.786947	1.35818	1.86673
63.5281	34.3846	34.3846	0.275077	0.412616	0.51577	0.618924	0.756462	0.859616	0.447688	4.16125	9.52859	16.6744	28.7068	39.4369	2.8982	28.863	66.7275	117.415	202.9	279.114	0.00422369	0.0433989	0.100634	0.177491	0.307163	0.422771	0.0187658	0.192822	0.447121	0.7886	1.36474	1.87839
64.3039	23.1766	23.1766	0.185413	0.278119	0.347649	0.417179	0.509885	0.579415	0.447688	4.16125	9.52859	16.6744	28.7388	39.5099	2.8982	28.863	66.7275	117.415	203.11	279.615	0.00422369	0.0433989	0.100634	0.177491	0.30747	0.42352	0.0187658	0.192822	0.447121	0.7886	1.3661	1.88172
64.9111	12.3734	12.3734	0.098987	0.148481	0.185601	0.222721	0.272214	0.309335	0.447688	4.16125	9.52859	16.6744	28.7388	39.5099	2.8982	28.863	66.7275	117.415	203.11	279.615	0.00422369	0.0433989	0.100634	0.177491	0.30747	0.42352	0.0187658	0.192822	0.447121	0.7886	1.3661	1.88172
65.504	2.62018	2.62018	0.0209615	0.0314422	0.0393028	0.0471633	0.057644	0.0655046	0.447688	4.16125	9.52859	16.6744	28.7388	39.5099	2.8982	28.863	66.7275	117.415	203.11	279.615	0.00422369	0.0433989	0.100634	0.177491	0.30747	0.42352	0.0187658	0.192822	0.447121	0.7886	1.3661	1.88172
65.9007	-7.90249	0	0	0	0	0	0	0	0.447688	4.16125	9.52859	16.6744	28.7388	39.5099	2.8982	28.863	66.7275	117.415	203.11	279.615	0.00422369	0.0433989	0.100634	0.177491	0.30747	0.42352	0.0187658	0.192822	0.447121	0.7886	1.3661	1.88172
66.297	-17.5565	0	0	0	0	0	0	0	0.447688	4.16125	9.52859	16.6744	28.7388	39.5099	2.8982	28.863	66.7275	117.415	203.11	279.615	0.00422369	0.0433989	0.100634	0.177491	0.30747	0.42352	0.0187658	0.192822	0.447121	0.7886	1.3661	1.88172
66.8653	-27.3432	0	0	0	0	0	0	0	0.447688	4.16125	9.52859	16.6744	28.7388	39.5099	2.8982	28.863	66.7275	117.415	203.11	279.615	0.00422369	0.0433989	0.100634	0.177491	0.30747	0.42352	0.0187658	0.192822	0.447121	0.7886	1.3661	1.88172
67.6789	-36.3602	0	0	0	0	0	0	0	0.447688	4.16125	9.52859	16.6744	28.7388	39.5099	2.8982	28.863	66.7275	117.415	203.11	279.615	0.00422369	0.0433989	0.100634	0.177491	0.30747	0.42352	0.0187658	0.192822	0.447121	0.7886	1.3661	1.88172
68.5007	-45.7892	0	0	0	0	0	0	0	0.447688	4.16125	9.52859	16.6744	28.7388	39.5099	2.8982	28.863	66.7275	117.415	203.11	279.615	0.00422369	0.0433989	0.100634	0.177491	0.30747	0.42352	0.0187658	0.192822	0.447121	0.7886	1.3661	1.88172
69.4921	-53.1704	0	0	0	0	0	0	0	0.447688	4.16125	9.52859	16.6744	28.7388	39.5099	2.8982	28.863	66.7275	117.415	203.11	279.615	0.00422369	0.0433989	0.100634	0.177491	0.30747	0.42352	0.0187658	0.192822	0.447121	0.7886	1.3661	1.88172
70.5906	-56.8649	0	0	0	0	0	0	0	0.447688	4.16125	9.52859	16.6744	28.7388	39.5099	2.8982	28.863	66.7275	117.415	203.11	279.615	0.00422369	0.0433989	0.100634	0.177491	0.30747	0.42352	0.0187658	0.192822	0.447121	0.7886	1.3661	1.88172
71.8118	-58.6915	0	0	0	0	0	0	0	0.447688	4.16125	9.52859	16.6744	28.7388	39.5099	2.8982	28.863	66.7275	117.415	203.11	279.615	0.00422369	0.0433989	0.100634	0.177491	0.30747	0.42352	0.0187658	0.192822	0.447121	0.7886	1.3661	1.88172
73.0884	-58.3842	0	0	0	0	0	0	0	0.447688	4.16125	9.52859	16.6744	28.7388	39.5099	2.8982	28.863	66.7275	117.415	203.11	279.615	0.00422369	0.0433989	0.100634	0.177491	0.30747	0.42352	0.0187658	0.192822	0.447121	0.7886	1.3661	1.88172
74.0881	-52.7459	0	0	0	0	0	0	0	0.447688	4.16125	9.52859	16.6744	28.7388	39.5099	2.8982	28.863	66.7275	117.415	203.11	279.615	0.00422369	0.0433989	0.100634	0.177491	0.30747	0.42352	0.0187658	0.192822	0.447121	0.7886	1.3661	1.88172
74.9811	-41.8357	0	0	0	0	0	0	0	0.447688	4.16125	9.52859	16.6744	28.7388	39.5099	2.8982	28.863	66.7275	117.415	203.11	279.615	0.00422369	0.0433989	0.100634	0.177491	0.30747	0.42352	0.0187658	0.192822	0.447121	0.7886	1.3661	1.88172
75.6313	-29.715	0	0	0	0	0	0	0	0.447688	4.16125	9.52859	16.6744	28.7388	39.5099	2.8982	28.863	66.7275	117.415	203.11	279.615	0.00422369	0.0433989	0.100634	0.177491	0.30747	0.42352	0.0187658	0.192822	0.447121	0.7886	1.3661	1.88172
76.3931	-18.0125	0	0	0	0	0	0	0	0.447688	4.16125	9.52859	16.6744	28.7388	39.5099	2.8982	28.863	66.7275	117.415	203.11	279.615	0.00422369	0.0433989	0.100634	0.177491	0.30747	0.42352	0.0187658	0.192822	0.447121	0.7886	1.3661	1.88172
76.8994	-6.14204	0	0	0	0	0	0	0	0.447688	4.16125	9.52859	16.6744	28.7388	39.5099	2.8982	28.863	66.7275	117.415	203.11	279.615	0.00422369	0.0433989	0.100634	0.177491	0.30747	0.42352	0.0187658	0.192822	0.447121	0.7886	1.3661	1.88172
77.4993	2.96813	2.96813	0.0237451	0.0356176	0.044522	0.0534264	0.0652989	0.0742033	0.447688	4.16125	9.52859	16.6744	28.7388	39.5099	2.8982	28.863	66.7275	117.415	203.11	279.615	0.00422369	0.0433989	0.100634	0.177491	0.30747	0.42352	0.0187658	0.192822	0.447121	0.7886	1.3661	1.88172
78.2676	12.0076	12.0076	0.0960606	0.144091	0.180114	0.216136	0.264167	0.300189	0.447688	4.16125	9.52859	16.6744	28.7388	39.5099	2.8982	28.863	66.7275	117.415	203.11	279.615	0.00422369	0.0433989	0.100634	0.177491	0.30747	0.42352	0.0187658	0.192822	0.447121	0.7886	1.3661	1.88172
79.0495	22.3358	22.3358	0.178687	0.26803	0.335037	0.402045	0.491388	0.558396	0.447688	4.16125	9.52859	16.6744	28.7388	39.5099	2.8982	28.863	66.7275	117.415	203.11	279.615	0.00422369	0.0433989	0.100634	0.177491	0.30747	0.42352	0.0187658	0.192822	0.447121	0.7886	1.3661	1.88172
79.8641	32.6754	32.6754	0.261403	0.392105	0.490131	0.588157	0.718858	0.816885	0.447688	4.16125	9.52859	16.6744	28.7582	39.5681	2.8982	28.863	66.7275	117.415	203.228	280.01	0.00422369	0.0433989	0.100634	0.177491	0.307638	0.424107	0.0187658	0.192822	0.447121	0.7886	1.36685	1.88432
80.8551	41.0071	41.0071	0.328057	0.492085	0.615106	0.738128	0.902156	1.02518	0.447688	4.16125	9.52859	16.7067	28.8985	39.8302	2.8982	28.863	66.7275	117.622	204.18	281.827	0.00422369	0.0433989	0.100634	0.177791	0.309053	0.426837	0.0187658	0.192822	0.447121	0.78993	1.37314	1.89645
81.916	48.469	48.469	0.387752	0.581628	0.727035	0.872442	1.06632	1.21173	0.447688	4.16125	9.55776	16.8487	29.2573	40.3799	2.8982	28.863	66.9099	118.582	206.681	285.688	0.00422369	0.0433989	0.100896	0.179217	0.31282	0.432667	0.0187658	0.192822	0.448283	0.796267	1.38987	1.92235
83.1635	51.7593	51.7593	0.414074	0.621112	0.77639	0.931667	1.1387	1.29398	0.447688	4.16125	9.65569	17.1434	29.8698	41.2727	2.8982	28.863	67.5475	120.619	210.98	291.98	0.00422369	0.0433989	0.101827	0.182273	0.319309	0.442181	0.0187658	0.192822	0.452422	0.809844	1.4187	1.96463
84.2949	46.2188	46.2188	0.36975	0.554625	0.693281	0.831938	1.01681	1.15547	0.447688	4.16125	9.72732	17.3859	30.3884	42.0346	2.8982	28.863	68.0035	122.291	214.616	297.347	0.00422369	0.0433989	0.102487	0.184777	0.324796	0.450295	0.0187658	0.192822	0.455352	0.820971	1.44308	2.00068
85.0343	38.5824	38.5824	0.308659	0.462989	0.578736	0.694483	0.848813	0.96456	0.447688	4.16125	9.73643	17.454	30.5924	42.3583	2.8982	28.863	68.0508	122.74	216.032	299.615	0.00422369	0.0433989	0.102548	0.185438	0.326924	0.453716	0.0187658	0.192822	0.455623	0.823908	1.45253	2.01588
85.9531	32.5284	32.5284	0.260227	0.390341	0.487927	0.585512	0.715626	0.813211	0.447688	4.16125	9.73643	17.4658	30.694	42.5644	2.8982	28.863	68.0508	122.802	216.712	301.038	0.00422369	0.0433989	0.102548	0.185519	0.327928	0.455849	0.0187658	0.192822	0.455623	0.824269	1.457	2.02535
86.3159	25.1797	25.1797	0.201438	0.302156	0.377696	0.453235	0.553954	0.629493	0.447688	4.16125	9.73643	17.4658	30.7021	42.5897	2.8982	28.863	68.0508	122.802	216.761	301.209	0.00422369	0.0433989	0.102548	0.185519	0.327997	0.456103	0.0187658	0.192822	0.455623	0.824269	1.4573	2.02648
87.0905	17.2221	17.2221	0.137777	0.206666	0.258332	0.309998	0.378887	0.430553	0.447688	4.16125	9.73643	17.4658	30.7021	42.5897	2.8982	28.863	68.0508	122.802	216.761	301.209	0.00422369	0.0433989	0.102548	0.185519	0.327997	0.456103	0.0187658	0.192822	0.455623	0.824269	1.4573	2.02648
87.6734	5.84125	5.84125	0.04673	0.070095	0.0876188	0.105143	0.128508	0.146031	0.447688	4.16125	9.73643	17.4658	30.7021	42.5897	2.8982	28.863	68.0508	122.802	216.761	301.209	0.00422369	0.0433989	0.102548	0.185519	0.327997	0.456103	0.0187658	0.192822	0.455623	0.824269	1.4573	2.02648
88.1363	-3.62145	0	0	0	0	0	0	0	0.447688	4.16125	9.73643	17.4658	30.7021	42.5897	2.8982	28.863	68.0508	122.802	216.761	301.209	0.00422369	0.0433989	0.102548	0.185519	0.327997	0.456103	0.0187658	0.192822	0.455623	0.824269	1.4573	2.02648
89.047	-12.8066	0	0	0	0	0	0	0	0.447688	4.16125	9.73643	17.4658	30.7021	42.5897	2.8982	28.863	68.0508	122.802	216.761	301.209	0.00422369	0.0433989	0.102548	0.185519	0.327997	0.456103	0.0187658	0.192822	0.455623	0.824269	1.4573	2.02648
89.8699	-25.1202	0	0	0	0	0	0	0	0.447688	4.16125	9.73643	17.4658	30.7021	42.5897	2.8982	28.863	68.0508	122.802	216.761	301.209	0.00422369	0.0433989	0.102548	0.185519	0.327997	0.456103	0.0187658	0.192822	0.455623	0.824269	1.4573	2.02648
90.6921	-35.4291	0	0	0	0	0	0	0	0.447688	4.16125	9.73643	17.4658	30.7021	42.5897	2.8982	28.863	68.0508	122.802	216.761	301.209	0.00422369	0.0433989	0.102548	0.185519	0.327997	0.456103	0.0187658	0.192822	0.455623	0.824269	1.4573	2.02648
91.6446	-43.9152	0	0	0	0	0	0	0	0.447688	4.16125	9.73643	17.4658	30.7021	42.5897	2.8982	28.863	68.0508	122.802	216.761	301.209	0.00422369	0.0433989	0.102548	0.185519	0.327997	0.456103	0.0187658	0.192822	0.455623	0.824269	1.4573	2.02648
92.8242	-47.09	0	0	0	0	0	0	0	0.447688	4.16125	9.73643	17.4658	30.7021	42.5897	2.8982	28.863	68.0508	122.802	216.761	301.209	0.00422369	0.0433989	0.102548	0.185519	0.327997	0.456103	0.0187658	0.192822	0.455623	0.824269	1.4573	2.02648
94.0034	-48.955	0	0	0	0	0	0	0	0.447688	4.16125	9.73643	17.4658	30.7021	42.5897	2.8982	28.863	68.0508	122.802	216.761	301.209	0.00422369	0.0433989	0.102548	0.185519	0.327997	0.456103	0.0187658	0.192822	0.455623	0.824269	1.4573	2.02648
95.1819	-48.8153	0	0	0	0	0	0	0	0.447688	4.16125	9.73643	17.4658	30.7021	42.5897	2.8982	28.863	68.0508	122.802	216.761	301.209	0.00422369	0.0433989	0.102548	0.185519	0.327997	0.456103	0.0187658	0.192822	0.455623	0.824269	1.4573	2.02648
96.3988	-46.6172	0	0	0	0	0	0	0	0.447688	4.16125	9.73643	17.4658	30.7021	42.5897	2.8982	28.863	68.0508	122.802	216.761	301.209	0.00422369	0.0433989	0.102548	0.185519	0.327997	0.456103	0.0187658	0.192822	0.455623	0.824269	1.4573	2.02648
97.4565	-38.3524	0	0	0	0	0	0	0	0.447688	4.16125	9.73643	17.4658	30.7021	42.5897	2.8982	28.863	68.0508	122.802	216.761	301.209	0.00422369	0.0433989	0.102548	0.185519	0.327997	0.456103	0.0187658	0.192822	0.455623	0.824269	1.4573	2.02648
98.3497	-28.0837	0	0	0	0	0	0	0	0.447688	4.16125	9.73643	17.4658	30.7021	42.5897	2.8982	28.863	68.0508	122.802	216.761	301.209	0.00422369	0.0433989	0.102548	0.185519	0.327997	0.456103	0.0187658	0.192822	0.455623	0.824269	1.4573	2.02648
98.916	-16.5108	0	0	0	0	0	0	0	0.447688	4.16125	9.73643	17.4658	30.7021	42.5897	2.8982	28.863	68.0508	122.802	216.761	301.209	0.00422369	0.0433989	0.102548	0.185519	0.327997	0.456103	0.0187658	0.192822	0.455623	0.824269	1.4573	2.02648
99.7086	-6.9271	0	0	0	0	0	0	0	0.447688	4.16125	9.73643	17.4658	30.7021	42.5897	2.8982	28.863	68.0508	122.802	216.761	301.209	0.00422369	0.0433989	0.102548	0.185519	0.327997	0.456103	0.0187658	0.192822	0.455623	0.824269	1.4573	2.02648
100.283	4.45972	4.45972	0.0356777	0.0535166	0.0668957	0.0802749	0.0981137	0.111493	0.447688	4.16125	9.73643	17.4658	30.7021	42.5897	2.8982	28.863	68.0508	122.802	216.761	301.209	0.00422369	0.0433989	0.102548	0.185519	0.327997	0.456103	0.0187658	0.192822	0.455623	0.824269	1.4573	2.02648
101.13	13.5482	13.5482	0.108386	0.162579	0.203224	0.243868	0.298061	0.338706	0.447688	4.16125	9.73643	17.4658	30.7021	42.5897	2.8982	28.863	68.0508	122.802	216.761	301.209	0.00422369	0.0433989	0.102548	0.185519	0.327997	0.456103	0.0187658	0.192822	0.455623	0.824269	1.4573	2.02648
102.182	22.6003	22.6003	0.180803	0.271204	0.339005	0.406806	0.497207	0.565009	0.447688	4.16125	9.73643	17.4658	30.7021	42.5897	2.8982	28.863	68.0508	122.802	216.761	301.209	0.00422369	0.0433989	0.102548	0.185519	0.327997	0.456103	0.0187658	0.192822	0.455623	0.824269	1.4573	2.02648
103.25	32.3013	32.3013	0.25841	0.387616	0.48452	0.581424	0.710629	0.807533	0.447688	4.16125	9.73643	17.4658	30.7235	42.6608	2.8982	28.863	68.0508	122.802	216.887	301.69	0.00422369	0.0433989	0.102548	0.185519	0.328174	0.456817	0.0187658	0.192822	0.455623	0.824269	1.45809	2.02966
104.423	40.6802	40.6802	0.325442	0.488163	0.610204	0.732244	0.894965	1.01701	0.447688	4.16125	9.73643	17.5009	30.8804	42.9591	2.8982	28.863	68.0508	123.024	217.948	303.756	0.00422369	0.0433989	0.102548	0.185839	0.32975	0.45992	0.0187658	0.192822	0.455623	0.825689	1.46509	2.04344
105.558	44.9246	44.9246	0.359397	0.539095	0.673869	0.808642	0.988341	1.12311	0.447688	4.16125	9.74086	17.6111	31.2019	43.4668	2.8982	28.863	68.0554	123.754	220.182	307.314	0.00422369	0.0433989	0.102548	0.186914	0.333107	0.465288	0.0187658	0.192822	0.455623	0.830467	1.48001	2.06729
106.737	43.3269	43.3269	0.346615	0.519922	0.649903	0.779884	0.953191	1.08317	0.447688	4.16125	9.74546	17.7525	31.5761	44.0461	2.8982	28.863	68.0602	124.705	222.788	311.38	0.00422369	0.0433989	0.102548	0.188322	0.337029	0.471425	0.0187658	0.192822	0.455623	0.836723	1.49743	2.09456
107.776	35.4916	35.4916	0.283933	0.425899	0.532374	0.638848	0.780815	0.887289	0.447688	4.16125	9.74546	17.8073	31.7851	44.4008	2.8982	28.863	68.0602	125.07	224.226	313.854	0.00422369	0.0433989	0.102548	0.188862	0.339181	0.47515	0.0187658	0.192822	0.455623	0.839119	1.507	2.11111
108.829	29.9061	29.9061	0.239249	0.358873	0.448591	0.538309	0.657933	0.747652	0.447688	4.16125	9.74546	17.8073	31.8411	44.555	2.8982	28.863	68.0602	125.07	224.599	314.902	0.00422369	0.0433989	0.102548	0.188862	0.339733	0.47671	0.0187658	0.192822	0.455623	0.839119	1.50944	2.11804
109.592	23.0272	23.0272	0.184217	0.276326	0.345407	0.414489	0.506598	0.575679	0.447688	4.16125	9.74546	17.8073	31.8411	44.5834	2.8982	28.863	68.0602	125.07	224.599	315.085	0.00422369	0.0433989	0.102548	0.188862	0.339733	0.476977	0.0187658	0.192822	0.455623	0.839119	1.50944	2.11923
110.576	17.8868	17.8868	0.143094	0.214642	0.268302	0.321962	0.39351	0.44717	0.447688	4.16125	9.74546	17.8073	31.8411	44.5834	2.8982	28.863	68.0602	125.07	224.599	315.085	0.00422369	0.0433989	0.102548	0.188862	0.339733	0.476977	0.0187658	0.192822	0.455623	0.839119	1.50944	2.11923
111.112	10.3576	10.3576	0.0828606	0.124291	0.155364	0.186436	0.227867	0.258939	0.447688	4.16125	9.74546	17.8073	31.8411	44.5834	2.8982	28.863	68.0602	125.07	224.599	315.085	0.00422369	0.0433989	0.102548	0.188862	0.339733	0.476977	0.0187658	0.192822	0.455623	0.839119	1.50944	2.11923
112.022	2.81437	2.81437	0.0225149	0.0337724	0.0422155	0.0506586	0.0619161	0.0703592	0.447688	4.16125	9.74546	17.8073	31.8411	44.5834	2.8982	28.863	68.0602	125.07	224.599	315.085	0.00422369	0.0433989	0.102548	0.188862	0.339733	0.476977	0.0187658	0.192822	0.455623	0.839119	1.50944	2.11923
112.845	-8.46345	0	0	0	0	0	0	0	0.447688	4.16125	9.74546	17.8073	31.8411	44.5834	2.8982	28.863	68.0602	125.07	224.599	315.085	0.00422369	0.0433989	0.102548	0.188862	0.339733	0.476977	0.0187658	0.192822	0.455623	0.839119	1.50944	2.11923
113.634	-18.6834	0	0	0	0	0	0	0	0.447688	4.16125	9.74546	17.8073	31.8411	44.5834	2.8982	28.863	68.0602	125.07	224.599	315.085	0.00422369	0.0433989	0.102548	0.188862	0.339733	0.476977	0.0187658	0.192822	0.455623	0.839119	1.50944	2.11923
114.502	-28.8027	0	0	0	0	0	0	0	0.447688	4.16125	9.74546	17.8073	31.8411	44.5834	2.8982	28.863	68.0602	125.07	224.599	315.085	0.00422369	0.0433989	0.102548	0.188862	0.339733	0.476977	0.0187658	0.192822	0.455623	0.839119	1.50944	2.11923
115.53	-34.2102	0	0	0	0	0	0	0	0.447688	4.16125	9.74546	17.8073	31.8411	44.5834	2.8982	28.863	68.0602	125.07	224.599	315.085	0.00422369	0.0433989	0.102548	0.188862	0.339733	0.476977	0.0187658	0.192822	0.455623	0.839119	1.50944	2.11923
116.293	-38.2157	0	0	0	0	0	0	0	0.447688	4.16125	9.74546	17.8073	31.8411	44.5834	2.8982	28.863	68.0602	125.07	224.599	315.085	0.00422369	0.0433989	0.102548	0.188862	0.339733	0.476977	0.0187658	0.192822	0.455623	0.839119	1.50944	2.11923
117.374	-39.747	0	0	0	0	0	0	0	0.447688	4.16125	9.74546	17.8073	31.8411	44.5834	2.8982	28.863	68.0602	125.07	224.599	315.085	0.00422369	0.0433989	0.102548	0.188862	0.339733	0.476977	0.0187658	0.192822	0.455623	0.839119	1.50944	2.11923
118.552	-38.8055	0	0	0	0	0	0	0	0.447688	4.16125	9.74546	17.8073	31.8411	44.5834	2.8982	28.863	68.0602	125.07	224.599	315.085	0.00422369	0.0433989	0.102548	0.188862	0.339733	0.476977	0.0187658	0.192822	0.455623	0.839119	1.50944	2.11923
119.729	-34.2554	0	0	0	0	0	0	0	0.447688	4.16125	9.74546	17.8073	31.8411	44.5834	2.8982	28.863	68.0602	125.07	224.599	315.085	0.00422369	0.0433989	0.102548	0.188862	0.339733	0.476977	0.0187658	0.192822	0.455623	0.839119	1.50944	2.11923
120.825	-24.3599	0	0	0	0	0	0	0	0.447688	4.16125	9.74546	17.8073	31.8411	44.5834	2.8982	28.863	68.0602	125.07	224.599	315.085	0.00422369	0.0433989	0.102548	0.188862	0.339733	0.476977	0.0187658	0.192822	0.455623	0.839119	1.50944	2.11923
121.718	-12.3716	0	0	0	0	0	0	0	0.447688	4.16125	9.74546	17.8073	31.8411	44.5834	2.8982	28.863	68.0602	125.07	224.599	315.085	0.00422369	0.0433989	0.102548	0.188862	0.339733	0.476977	0.0187658	0.192822	0.455623	0.839119	1.50944	2.11923
122.663	-1.73739	0	0	0	0	0	0	0	0.447688	4.16125	9.74546	17.8073	31.8411	44.5834	2.8982	28.863	68.0602	125.07	224.599	315.085	0.00422369	0.0433989	0.102548	0.188862	0.339733	0.476977	0.0187658	0.192822	0.455623	0.839119	1.50944	2.11923
123.609	7.95242	7.95242	0.0636194	0.0954291	0.119286	0.143144	0.174953	0.198811	0.447688	4.16125	9.74546	17.8073	31.8411	44.5834	2.8982	28.863	68.0602	125.07	224.599	315.085	0.00422369	0.0433989	0.102548	0.188862	0.339733	0.476977	0.0187658	0.192822	0.455623	0.839119	1.50944	2.11923
124.502	18.1587	18.1587	0.14527	0.217905	0.272381	0.326857	0.399492	0.453968	0.447688	4.16125	9.74546	17.8073	31.8411	44.5834	2.8982	28.863	68.0602	125.07	224.599	315.085	0.00422369	0.0433989	0.102548	0.188862	0.339733	0.476977	0.0187658	0.192822	0.455623	0.839119	1.50944	2.11923
125.521	25.2205	25.2205	0.201764	0.302646	0.378308	0.45397	0.554852	0.630513	0.447688	4.16125	9.74546	17.8073	31.8411	44.5834	2.8982	28.863	68.0602	125.07	224.599	315.085	0.00422369	0.0433989	0.102548	0.188862	0.339733	0.476977	0.0187658	0.192822	0.455623	0.839119	1.50944	2.11923
126.726	32.8045	32.8045	0.262436	0.393654	0.492068	0.590481	0.721699	0.820113	0.447688	4.16125	9.74546	17.8073	31.8713	44.6715	2.8982	28.863	68.0602	125.07	224.785	315.684	0.00422369	0.0433989	0.102548	0.188862	0.339998	0.477868	0.0187658	0.192822	0.455623	0.839119	1.51062	2.12318
127.952	37.6889	37.6889	0.301511	0.452267	0.565334	0.678401	0.829156	0.942223	0.447688	4.16125	9.74546	17.8144	31.9974	44.9343	2.8982	28.863	68.0602	125.092	225.624	317.495	0.00422369	0.0433989	0.102548	0.188877	0.341236	0.480582	0.0187658	0.192822	0.455623	0.839188	1.51612	2.13524
129.131	36.4921	36.4921	0.291937	0.437906	0.547382	0.656859	0.802827	0.912304	0.447688	4.16125	9.74546	17.8213	32.1649	45.2467	2.8982	28.863	68.0602	125.113	226.76	319.662	0.00422369	0.0433989	0.102548	0.188892	0.342926	0.483837	0.0187658	0.192822	0.455623	0.839255	1.52363	2.14971
130.335	33.0235	33.0235	0.264188	0.396282	0.495353	0.594423	0.726517	0.825588	0.447688	4.16125	9.74546	17.8213	32.2751	45.4872	2.8982	28.863	68.0602	125.113	227.487	321.316	0.00422369	0.0433989	0.102548	0.188892	0.343994	0.486312	0.0187658	0.192822	0.455623	0.839255	1.52838	2.1607
131.296	25.0898	25.0898	0.200718	0.301077	0.376347	0.451616	0.551975	0.627245	0.447688	4.16125	9.74546	17.8213	32.3012	45.5602	2.8982	28.863	68.0602	125.113	227.65	321.812	0.00422369	0.0433989	0.102548	0.188892	0.344229	0.487052	0.0187658	0.192822	0.455623	0.839255	1.52942	2.16399
132.248	15.3028	15.3028	0.122422	0.183634	0.229542	0.27545	0.336662	0.38257	0.447688	4.16125	9.74546	17.8213	32.3012	45.5602	2.8982	28.863	68.0602	125.113	227.65	321.812	0.00422369	0.0433989	0.102548	0.188892	0.344229	0.487052	0.0187658	0.192822	0.455623	0.839255	1.52942	2.16399
133.017	2.20933	2.20933	0.0176747	0.026512	0.03314	0.039768	0.0486053	0.0552333	0.447688	4.16125	9.74546	17.8213	32.3012	45.5602	2.8982	28.863	68.0602	125.113	227.65	321.812	0.00422369	0.0433989	0.102548	0.188892	0.344229	0.487052	0.0187658	0.192822	0.455623	0.839255	1.52942	2.16399
133.286	-7.74282	0	0	0	0	0	0	0	0.447688	4.16125	9.74546	17.8213	32.3012	45.5602	2.8982	28.863	68.0602	125.113	227.65	321.812	0.00422369	0.0433989	0.102548	0.188892	0.344229	0.487052	0.0187658	0.192822	0.455623	0.839255	1.52942	2.16399
134.224	-15.6932	0	0	0	0	0	0	0	0.447688	4.16125	9.74546	17.8213	32.3012	45.5602	2.8982	28.863	68.0602	125.113	227.65	321.812	0.00422369	0.0433989	0.102548	0.188892	0.344229	0.487052	0.0187658	0.192822	0.455623	0.839255	1.52942	2.16399
135.033	-26.979	0	0	0	0	0	0	0	0.447688	4.16125	9.74546	17.8213	32.3012	45.5602	2.8982	28.863	68.0602	125.113	227.65	321.812	0.00422369	0.0433989	0.102548	0.188892	0.344229	0.487052	0.0187658	0.192822	0.455623	0.839255	1.52942	2.16399
135.653	-36.2548	0	0	0	0	0	0	0	0.447688	4.16125	9.74546	17.8213	32.3012	45.5602	2.8982	28.863	68.0602	125.113	227.65	321.812	0.00422369	0.0433989	0.102548	0.188892	0.344229	0.487052	0.0187658	0.192822	0.455623	0.839255	1.52942	2.16399
136.429	-46.6323	0	0	0	0	0	0	0	0.447688	4.16125	9.74546	17.8213	32.3012	45.5602	2.8982	28.863	68.0602	125.113	227.65	321.812	0.00422369	0.0433989	0.102548	0.188892	0.344229	0.487052	0.0187658	0.192822	0.455623	0.839255	1.52942	2.16399
137.218	-57.2532	0	0	0	0	0	0	0	0.447688	4.16125	9.74546	17.8213	32.3012	45.5602	2.8982	28.863	68.0602	125.113	227.65	321.812	0.00422369	0.0433989	0.102548	0.188892	0.344229	0.487052	0.0187658	0.192822	0.455623	0.839255	1.52942	2.16399
137.992	-63.5068	0	0	0	0	0	0	0	0.447688	4.16125	9.74546	17.8213	32.3012	45.5602	2.8982	28.863	68.0602	125.113	227.65	321.812	0.00422369	0.0433989	0.102548	0.188892	0.344229	0.487052	0.0187658	0.192822	0.455623	0.839255	1.52942	2.16399
139.185	-63.9589	0	0	0	0	0	0	0	0.447688	4.16125	9.74546	17.8213	32.3012	45.5602	2.8982	28.863	68.0602	125.113	227.65	321.812	0.00422369	0.0433989	0.102548	0.188892	0.344229	0.487052	0.0187658	0.192822	0.455623	0.839255	1.52942	2.16399
140.441	-61.627	0	0	0	0	0	0	0	0.447688	4.16125	9.74546	17.8213	32.3012	45.5602	2.8982	28.863	68.0602	125.113	227.65	321.812	0.00422369	0.0433989	0.102548	0.188892	0.344229	0.487052	0.0187658	0.192822	0.455623	0.839255	1.52942	2.16399
141.459	-52.4001	0	0	0	0	0	0	0	0.447688	4.16125	9.74546	17.8213	32.3012	45.5602	2.8982	28.863	68.0602	125.113	227.65	321.812	0.00422369	0.0433989	0.102548	0.188892	0.344229	0.487052	0.0187658	0.192822	0.455623	0.839255	1.52942	2.16399
142.343	-40.1869	0	0	0	0	0	0	0	0.447688	4.16125	9.74546	17.8213	32.3012	45.5602	2.8982	28.863	68.0602	125.113	227.65	321.812	0.00422369	0.0433989	0.102548	0.188892	0.344229	0.487052	0.0187658	0.192822	0.455623	0.839255	1.52942	2.16399
142.953	-28.6567	0	0	0	0	0	0	0	0.447688	4.16125	9.74546	17.8213	32.3012	45.5602	2.8982	28.863	68.0602	125.113	227.65	321.812	0.00422369	0.0433989	0.102548	0.188892	0.344229	0.487052	0.0187658	0.192822	0.455623	0.839255	1.52942	2.16399
143.85	-19.0295	0	0	0	0	0	0	0	0.447688	4.16125	9.74546	17.8213	32.3012	45.5602	2.8982	28.863	68.0602	125.113	227.65	321.812	0.00422369	0.0433989	0.102548	0.188892	0.344229	0.487052	0.0187658	0.192822	0.455623	0.839255	1.52942	2.16399
144.74	-7.79859	0	0	0	0	0	0	0	0.447688	4.16125	9.74546	17.8213	32.3012	45.5602	2.8982	28.863	68.0602	125.113	227.65	321.812	0.00422369	0.0433989	0.102548	0.188892	0.344229	0.487052	0.0187658	0.192822	0.455623	0.839255	1.52942	2.16399
145.319	3.08708	3.08708	0.0246966	0.0370449	0.0463062	0.0555674	0.0679157	0.077177	0.447688	4.16125	9.74546	17.8213	32.3012	45.5602	2.8982	28.863	68.0602	125.113	227.65	321.812	0.00422369	0.0433989	0.102548	0.188892	0.344229	0.487052	0.0187658	0.192822	0.455623	0.839255	1.52942	2.16399
145.849	13.0561	13.0561	0.104448	0.156673	0.195841	0.235009	0.287233	0.326401	0.447688	4.16125	9.74546	17.8213	32.3012	45.5602	2.8982	28.863	68.0602	125.113	227.65	321.812	0.00422369	0.0433989	0.102548	0.188892	0.344229	0.487052	0.0187658	0.192822	0.455623	0.839255	1.52942	2.16399
146.65	21.97	21.97	0.17576	0.26364	0.32955	0.395459	0.483339	0.549249	0.447688	4.16125	9.74546	17.8213	32.3012	45.5602	2.8982	28.863	68.0602	125.113	227.65	321.812	0.00422369	0.0433989	0.102548	0.188892	0.344229	0.487052	0.0187658	0.192822	0.455623	0.839255	1.52942	2.16399
147.596	31.1876	31.1876	0.249501	0.374251	0.467813	0.561376	0.686126	0.779689	0.447688	4.16125	9.74546	17.8213	32.3099	45.61	2.8982	28.863	68.0602	125.113	227.69	322.144	0.00422369	0.0433989	0.102548	0.188892	0.344275	0.487542	0.0187658	0.192822	0.455623	0.839255	1.52962	2.16617
148.62	39.5324	39.5324	0.316259	0.474389	0.592986	0.711583	0.869713	0.98831	0.447688	4.16125	9.74546	17.8423	32.4214	45.8373	2.8982	28.863	68.0602	125.238	228.434	323.713	0.00422369	0.0433989	0.102548	0.189067	0.345375	0.489894	0.0187658	0.192822	0.455623	0.84003	1.53451	2.17661
149.68	47.3276	47.3276	0.37862	0.567931	0.709913	0.851896	1.04121	1.18319	0.447688	4.16125	9.76636	17.9594	32.7429	46.3391	2.8982	28.863	68.1838	126.021	230.672	327.233	0.00422369	0.0433989	0.10272	0.190225	0.34874	0.495205	0.0187658	0.192822	0.456388	0.845174	1.54947	2.20021
150.928	49.8351	49.8351	0.398681	0.598021	0.747526	0.897031	1.09637	1.24588	0.447688	4.16125	9.8372	18.2151	33.2973	47.1567	2.8982	28.863	68.6286	127.78	234.557	332.99	0.00422369	0.0433989	0.103359	0.19286	0.354601	0.503909	0.0187658	0.192822	0.459227	0.856881	1.5755	2.23888
152.084	45.3638	45.3638	0.362911	0.544366	0.680457	0.816549	0.998004	1.1341	0.447688	4.16125	9.88781	18.4303	33.7785	47.8723	2.8982	28.863	68.934	129.257	237.925	338.027	0.00422369	0.0433989	0.103789	0.195067	0.359681	0.511519	0.0187658	0.192822	0.461138	0.866688	1.59807	2.2727
152.896	38.8527	38.8527	0.310822	0.466232	0.582791	0.699349	0.854759	0.971318	0.447688	4.16125	9.89328	18.5003	33.9956	48.2189	2.8982	28.863	68.9536	129.717	239.431	340.453	0.00422369	0.0433989	0.103807	0.195742	0.361942	0.515179	0.0187658	0.192822	0.461218	0.869687	1.60812	2.28896
153.686	28.733	28.733	0.229864	0.344796	0.430995	0.517194	0.632126	0.718325	0.447688	4.16125	9.89328	18.5122	34.0678	48.3629	2.8982	28.863	68.9536	129.782	239.926	341.44	0.00422369	0.0433989	0.103807	0.19583	0.362682	0.516655	0.0187658	0.192822	0.461218	0.870078	1.61141	2.29552
154.107	17.3083	17.3083	0.138467	0.2077	0.259625	0.31155	0.380783	0.432708	0.447688	4.16125	9.89328	18.5122	34.0678	48.3728	2.8982	28.863	68.9536	129.782	239.926	341.501	0.00422369	0.0433989	0.103807	0.19583	0.362682	0.516741	0.0187658	0.192822	0.461218	0.870078	1.61141	2.2959
154.773	9.32155	9.32155	0.0745724	0.111859	0.139823	0.167788	0.205074	0.233039	0.447688	4.16125	9.89328	18.5122	34.0678	48.3728	2.8982	28.863	68.9536	129.782	239.926	341.501	0.00422369	0.0433989	0.103807	0.19583	0.362682	0.516741	0.0187658	0.192822	0.461218	0.870078	1.61141	2.2959
155.611	-0.124911	0	0	0	0	0	0	0	0.447688	4.16125	9.89328	18.5122	34.0678	48.3728	2.8982	28.863	68.9536	129.782	239.926	341.501	0.00422369	0.0433989	0.103807	0.19583	0.362682	0.516741	0.0187658	0.192822	0.461218	0.870078	1.61141	2.2959
156.268	-10.8324	0	0	0	0	0	0	0	0.447688	4.16125	9.89328	18.5122	34.0678	48.3728	2.8982	28.863	68.9536	129.782	239.926	341.501	0.00422369	0.0433989	0.103807	0.19583	0.362682	0.516741	0.0187658	0.192822	0.461218	0.870078	1.61141	2.2959
157.043	-19.5632	0	0	0	0	0	0	0	0.447688	4.16125	9.89328	18.5122	34.0678	48.3728	2.8982	28.863	68.9536	129.782	239.926	341.501	0.00422369	0.0433989	0.103807	0.19583	0.362682	0.516741	0.0187658	0.192822	0.461218	0.870078	1.61141	2.2959
157.832	-28.9813	0	0	0	0	0	0	0	0.447688	4.16125	9.89328	18.5122	34.0678	48.3728	2.8982	28.863	68.9536	129.782	239.926	341.501	0.00422369	0.0433989	0.103807	0.19583	0.362682	0.516741	0.0187658	0.192822	0.461218	0.870078	1.61141	2.2959
158.654	-38.3769	0	0	0	0	0	0	0	0.447688	4.16125	9.89328	18.5122	34.0678	48.3728	2.8982	28.863	68.9536	129.782	239.926	341.501	0.00422369	0.0433989	0.103807	0.19583	0.362682	0.516741	0.0187658	0.192822	0.461218	0.870078	1.61141	2.2959
159.606	-45.491	0	0	0	0	0	0	0	0.447688	4.16125	9.89328	18.5122	34.0678	48.3728	2.8982	28.863	68.9536	129.782	239.926	341.501	0.00422369	0.0433989	0.103807	0.19583	0.362682	0.516741	0.0187658	0.192822	0.461218	0.870078	1.61141	2.2959
160.715	-49.1854	0	0	0	0	0	0	0	0.447688	4.16125	9.89328	18.5122	34.0678	48.3728	2.8982	28.863	68.9536	129.782	239.926	341.501	0.00422369	0.0433989	0.103807	0.19583	0.362682	0.516741	0.0187658	0.192822	0.461218	0.870078	1.61141	2.2959
161.964	-49.5417	0	0	0	0	0	0	0	0.447688	4.16125	9.89328	18.5122	34.0678	48.3728	2.8982	28.863	68.9536	129.782	239.926	341.501	0.00422369	0.0433989	0.103807	0.19583	0.362682	0.516741	0.0187658	0.192822	0.461218	0.870078	1.61141	2.2959
163.096	-45.5387	0	0	0	0	0	0	0	0.447688	4.16125	9.89328	18.5122	34.0678	48.3728	2.8982	28.863	68.9536	129.782	239.926	341.501	0.00422369	0.0433989	0.103807	0.19583	0.362682	0.516741	0.0187658	0.192822	0.461218	0.870078	1.61141	2.2959
164.119	-35.2839	0	0	0	0	0	0	0	0.447688	4.16125	9.89328	18.5122	34.0678	48.3728	2.8982	28.863	68.9536	129.782	239.926	341.501	0.00422369	0.0433989	0.103807	0.19583	0.362682	0.516741	0.0187658	0.192822	0.461218	0.870078	1.61141	2.2959
165.065	-24.8902	0	0	0	0	0	0	0	0.447688	4.16125	9.89328	18.5122	34.0678	48.3728	2.8982	28.863	68.9536	129.782	239.926	341.501	0.00422369	0.0433989	0.103807	0.19583	0.362682	0.516741	0.0187658	0.192822	0.461218	0.870078	1.61141	2.2959
165.879	-13.604	0	0	0	0	0	0	0	0.447688	4.16125	9.89328	18.5122	34.0678	48.3728	2.8982	28.863	68.9536	129.782	239.926	341.501	0.00422369	0.0433989	0.103807	0.19583	0.362682	0.516741	0.0187658	0.192822	0.461218	0.870078	1.61141	2.2959
166.661	-3.07526	0	0	0	0	0	0	0	0.447688	4.16125	9.89328	18.5122	34.0678	48.3728	2.8982	28.863	68.9536	129.782	239.926	341.501	0.00422369	0.0433989	0.103807	0.19583	0.362682	0.516741	0.0187658	0.192822	0.461218	0.870078	1.61141	2.2959
167.443	7.25299	7.25299	0.0580239	0.0870359	0.108795	0.130554	0.159566	0.181325	0.447688	4.16125	9.89328	18.5122	34.0678	48.3728	2.8982	28.863	68.9536	129.782	239.926	341.501	0.00422369	0.0433989	0.103807	0.19583	0.362682	0.516741	0.0187658	0.192822	0.461218	0.870078	1.61141	2.2959
168.258	16.2895	16.2895	0.130316	0.195474	0.244342	0.293211	0.358369	0.407237	0.447688	4.16125	9.89328	18.5122	34.0678	48.3728	2.8982	28.863	68.9536	129.782	239.926	341.501	0.00422369	0.0433989	0.103807	0.19583	0.362682	0.516741	0.0187658	0.192822	0.461218	0.870078	1.61141	2.2959
169.204	24.5626	24.5626	0.196501	0.294752	0.36844	0.442128	0.540378	0.614066	0.447688	4.16125	9.89328	18.5122	34.0678	48.3728	2.8982	28.863	68.9536	129.782	239.926	341.501	0.00422369	0.0433989	0.103807	0.19583	0.362682	0.516741	0.0187658	0.192822	0.461218	0.870078	1.61141	2.2959
170.38	31.6252	31.6252	0.253002	0.379503	0.474379	0.569254	0.695755	0.790631	0.447688	4.16125	9.89328	18.5122	34.0835	48.4411	2.8982	28.863	68.9536	129.782	240.01	341.959	0.00422369	0.0433989	0.103807	0.19583	0.362793	0.517419	0.0187658	0.192822	0.461218	0.870078	1.6119	2.29891
171.523	38.759	38.759	0.310072	0.465108	0.581384	0.697661	0.852697	0.968974	0.447688	4.16125	9.89328	18.5285	34.2022	48.6875	2.8982	28.863	68.9536	129.871	240.8	343.658	0.00422369	0.0433989	0.103807	0.195948	0.363959	0.519964	0.0187658	0.192822	0.461218	0.870602	1.61708	2.31022
172.732	45.403	45.403	0.363224	0.544836	0.681045	0.817253	0.998865	1.13507	0.447688	4.16125	9.90172	18.6323	34.5243	49.202	2.8982	28.863	68.9851	130.552	243.035	347.261	0.00422369	0.0433989	0.103837	0.196947	0.367316	0.525399	0.0187658	0.192822	0.461352	0.875041	1.632	2.33437
173.911	43.2707	43.2707	0.346165	0.519248	0.64906	0.778872	0.951955	1.08177	0.447688	4.16125	9.90996	18.7783	34.9055	49.7904	2.8982	28.863	69.0157	131.536	245.691	351.391	0.00422369	0.0433989	0.103867	0.198405	0.371313	0.531634	0.0187658	0.192822	0.461483	0.88152	1.64976	2.36207
175.078	38.5226	38.5226	0.308181	0.462272	0.57784	0.693407	0.847498	0.963066	0.447688	4.16125	9.90996	18.8537	35.1792	50.239	2.8982	28.863	69.0157	132.016	247.583	354.527	0.00422369	0.0433989	0.103867	0.199101	0.374151	0.53636	0.0187658	0.192822	0.461483	0.884612	1.66237	2.38307
175.733	30.4499	30.4499	0.243599	0.365399	0.456748	0.548098	0.669898	0.761247	0.447688	4.16125	9.90996	18.8618	35.2381	50.3684	2.8982	28.863	69.0157	132.058	247.976	355.417	0.00422369	0.0433989	0.103867	0.199155	0.374738	0.537691	0.0187658	0.192822	0.461483	0.884854	1.66497	2.38898
176.669	22.1953	22.1953	0.177562	0.266344	0.33293	0.399516	0.488297	0.554883	0.447688	4.16125	9.90996	18.8618	35.2402	50.4093	2.8982	28.863	69.0157	132.058	247.976	355.685	0.00422369	0.0433989	0.103867	0.199155	0.374738	0.538085	0.0187658	0.192822	0.461483	0.884854	1.66497	2.39073
177.622	12.6845	12.6845	0.101476	0.152214	0.190268	0.228321	0.27906	0.317113	0.447688	4.16125	9.90996	18.8618	35.2402	50.4093	2.8982	28.863	69.0157	132.058	247.976	355.685	0.00422369	0.0433989	0.103867	0.199155	0.374738	0.538085	0.0187658	0.192822	0.461483	0.884854	1.66497	2.39073
178.477	1.10616	1.10616	0.00884931	0.013274	0.0165925	0.0199109	0.0243356	0.0276541	0.447688	4.16125	9.90996	18.8618	35.2402	50.4093	2.8982	28.863	69.0157	132.058	247.976	355.685	0.00422369	0.0433989	0.103867	0.199155	0.374738	0.538085	0.0187658	0.192822	0.461483	0.884854	1.66497	2.39073
179.43	-8.0215	0	0	0	0	0	0	0	0.447688	4.16125	9.90996	18.8618	35.2402	50.4093	2.8982	28.863	69.0157	132.058	247.976	355.685	0.00422369	0.0433989	0.103867	0.199155	0.374738	0.538085	0.0187658	0.192822	0.461483	0.884854	1.66497	2.39073
180.415	-16.8372	0	0	0	0	0	0	0	0.447688	4.16125	9.90996	18.8618	35.2402	50.4093	2.8982	28.863	69.0157	132.058	247.976	355.685	0.00422369	0.0433989	0.103867	0.199155	0.374738	0.538085	0.0187658	0.192822	0.461483	0.884854	1.66497	2.39073
181.445	-26.418	0	0	0	0	0	0	0	0.447688	4.16125	9.90996	18.8618	35.2402	50.4093	2.8982	28.863	69.0157	132.058	247.976	355.685	0.00422369	0.0433989	0.103867	0.199155	0.374738	0.538085	0.0187658	0.192822	0.461483	0.884854	1.66497	2.39073
182.483	-32.3742	0	0	0	0	0	0	0	0.447688	4.16125	9.90996	18.8618	35.2402	50.4093	2.8982	28.863	69.0157	132.058	247.976	355.685	0.00422369	0.0433989	0.103867	0.199155	0.374738	0.538085	0.0187658	0.192822	0.461483	0.884854	1.66497	2.39073
183.205	-37.6718	0	0	0	0	0	0	0	0.447688	4.16125	9.90996	18.8618	35.2402	50.4093	2.8982	28.863	69.0157	132.058	247.976	355.685	0.00422369	0.0433989	0.103867	0.199155	0.374738	0.538085	0.0187658	0.192822	0.461483	0.884854	1.66497	2.39073
184.352	-38.6014	0	0	0	0	0	0	0	0.447688	4.16125	9.90996	18.8618	35.2402	50.4093	2.8982	28.863	69.0157	132.058	247.976	355.685	0.00422369	0.0433989	0.103867	0.199155	0.374738	0.538085	0.0187658	0.192822	0.461483	0.884854	1.66497	2.39073
185.627	-35.8551	0	0	0	0	0	0	0	0.447688	4.16125	9.90996	18.8618	35.2402	50.4093	2.8982	28.863	69.0157	132.058	247.976	355.685	0.00422369	0.0433989	0.103867	0.199155	0.374738	0.538085	0.0187658	0.192822	0.461483	0.884854	1.66497	2.39073
186.706	-30.5037	0	0	0	0	0	0	0	0.447688	4.16125	9.90996	18.8618	35.2402	50.4093	2.8982	28.863	69.0157	132.058	247.976	355.685	0.00422369	0.0433989	0.103867	0.199155	0.374738	0.538085	0.0187658	0.192822	0.461483	0.884854	1.66497	2.39073
187.836	-21.3552	0	0	0	0	0	0	0	0.447688	4.16125	9.90996	18.8618	35.2402	50.4093	2.8982	28.863	69.0157	132.058	247.976	355.685	0.00422369	0.0433989	0.103867	0.199155	0.374738	0.538085	0.0187658	0.192822	0.461483	0.884854	1.66497	2.39073
188.826	-10.869	0	0	0	0	0	0	0	0.447688	4.16125	9.90996	18.8618	35.2402	50.4093	2.8982	28.863	69.0157	132.058	247.976	355.685	0.00422369	0.0433989	0.103867	0.199155	0.374738	0.538085	0.0187658	0.192822	0.461483	0.884854	1.66497	2.39073
189.72	-0.831937	0	0	0	0	0	0	0	0.447688	4.16125	9.90996	18.8618	35.2402	50.4093	2.8982	28.863	69.0157	132.058	247.976	355.685	0.00422369	0.0433989	0.103867	0.199155	0.374738	0.538085	0.0187658	0.192822	0.461483	0.884854	1.66497	2.39073
190.737	9.11663	9.11663	0.072933	0.1094	0.136749	0.164099	0.200566	0.227916	0.447688	4.16125	9.90996	18.8618	35.2402	50.4093	2.8982	28.863	69.0157	132.058	247.976	355.685	0.00422369	0.0433989	0.103867	0.199155	0.374738	0.538085	0.0187658	0.192822	0.461483	0.884854	1.66497	2.39073
191.676	20.1874	20.1874	0.161499	0.242249	0.302811	0.363374	0.444123	0.504686	0.447688	4.16125	9.90996	18.8618	35.2402	50.4093	2.8982	28.863	69.0157	132.058	247.976	355.685	0.00422369	0.0433989	0.103867	0.199155	0.374738	0.538085	0.0187658	0.192822	0.461483	0.884854	1.66497	2.39073
192.734	27.8909	27.8909	0.223127	0.334691	0.418364	0.502037	0.613601	0.697273	0.447688	4.16125	9.90996	18.8618	35.2402	50.4241	2.8982	28.863	69.0157	132.058	247.976	355.766	0.00422369	0.0433989	0.103867	0.199155	0.374738	0.538192	0.0187658	0.192822	0.461483	0.884854	1.66497	2.39121
193.907	35.6408	35.6408	0.285127	0.42769	0.534613	0.641535	0.784099	0.891021	0.447688	4.16125	9.90996	18.8618	35.3044	50.5715	2.8982	28.863	69.0157	132.058	248.405	356.759	0.00422369	0.0433989	0.103867	0.199155	0.375373	0.539665	0.0187658	0.192822	0.461483	0.884854	1.6678	2.39775
195.126	40.0384	40.0384	0.320307	0.48046	0.600575	0.720691	0.880844	1.00096	0.447688	4.16125	9.90996	18.8917	35.5003	50.9238	2.8982	28.863	69.0157	132.243	249.741	359.207	0.00422369	0.0433989	0.103867	0.199418	0.377365	0.543346	0.0187658	0.192822	0.461483	0.886019	1.67665	2.41411
196.305	38.1734	38.1734	0.305387	0.45808	0.5726	0.68712	0.839814	0.954334	0.447688	4.16125	9.90996	18.9321	35.7235	51.3082	2.8982	28.863	69.0157	132.474	251.273	361.886	0.00422369	0.0433989	0.103867	0.199734	0.379657	0.547379	0.0187658	0.192822	0.461483	0.887425	1.68683	2.43202
197.125	32.8317	32.8317	0.262653	0.39398	0.492475	0.59097	0.722297	0.820792	0.447688	4.16125	9.90996	18.94	35.8128	51.4903	2.8982	28.863	69.0157	132.51	251.869	363.143	0.00422369	0.0433989	0.103867	0.199778	0.380538	0.549263	0.0187658	0.192822	0.461483	0.88762	1.69074	2.44039
198.287	28.3318	28.3318	0.226655	0.339982	0.424977	0.509973	0.6233	0.708296	0.447688	4.16125	9.90996	18.94	35.8422	51.5977	2.8982	28.863	69.0157	132.51	252.051	363.852	0.00422369	0.0433989	0.103867	0.199778	0.380797	0.550305	0.0187658	0.192822	0.461483	0.88762	1.69189	2.44502
199.14	20.5465	20.5465	0.164372	0.246558	0.308197	0.369837	0.452023	0.513662	0.447688	4.16125	9.90996	18.94	35.8422	51.6139	2.8982	28.863	69.0157	132.51	252.051	363.947	0.00422369	0.0433989	0.103867	0.199778	0.380797	0.550437	0.0187658	0.192822	0.461483	0.88762	1.69189	2.44561
199.986	15.2584	15.2584	0.122067	0.183101	0.228876	0.274651	0.335685	0.38146	0.447688	4.16125	9.90996	18.94	35.8422	51.6139	2.8982	28.863	69.0157	132.51	252.051	363.947	0.00422369	0.0433989	0.103867	0.199778	0.380797	0.550437	0.0187658	0.192822	0.461483	0.88762	1.69189	2.44561
