# Supplementary material for: Underwater cultural heritage and extreme events: Storm impacts under climate change
Source: Proc Natl Acad Sci U S A. 2026 Mar 16;123(12):e2523844123. doi: 10.1073/pnas.2523844123 (PMC13012099; doi:10.1073/pnas.2523844123)
Supplement: Supplementary file 4 — Dataset S03 (XLSX) [file pnas.2523844123.sd03.xlsx]

## Sheet: Tropical storms & cyclones
Data aggregated for each ocean basin (see below)
Ocean		Countries				Present								Future								Present								Future								Present								Future
						TS	TC1	TC2	TC3	TC4	TC5	Total avg		TS	TC1	TC2	TC3	TC4	TC5	Total avg		TS	TC1	TC2	TC3	TC4	TC5	Total avg		TS	TC1	TC2	TC3	TC4	TC5	Total avg		TS	TC1	TC2	TC3	TC4	TC5	Total avg		TS	TC1	TC2	TC3
NE Pacific		Mexico & USA (CA, HI)				0.811092	7.55404	10.5706	19.802	26.2444	5.0874	70.0696		1.05829	11.7315	17.3524	37.174	64.1877	18.5385	150.043		5.25077	52.3959	73.6168	138.542	184.557	35.873	490.235		6.85103	81.3717	120.847	260.082	451.384	130.721	1051.26		0.0076522	0.0787833	0.110791	0.208871	0.278827	0.0542546	0.73918		0.00998434	0.122352	0.181872	0.39211
NW Atlantic		Puerto Rico & USA (TX, FL)				2.76262	16.7458	19.2246	37.7915	66.2301	25.6444	168.399		2.14589	16.7315	19.3221	39.1352	69.3005	33.0511	179.686		17.8844	116.151	133.885	264.402	465.746	180.828	1178.9		13.8918	116.052	134.564	273.803	487.338	233.055	1258.7		0.0260638	0.174646	0.201494	0.398623	0.703645	0.273485	1.77796		0.0202453	0.174498	0.202515	0.412796
N Indian Ocean		Bangladesh, India, & Oman				0.243397	2.14556	3.0148	5.28359	10.3798	14.0048	35.072		0.207331	2.64182	3.81535	7.71092	11.2072	3.96307	29.5457		1.57568	14.8819	20.9959	36.9658	72.9931	98.7529	246.165		1.3422	18.324	26.5711	53.9483	78.8119	27.945	206.943		0.00229631	0.0223766	0.0315982	0.0557311	0.110277	0.149355	0.371634		0.00195605	0.0275523	0.0399888	0.0813345
SW Indian Ocean		Madagascar, Mozambique, & Reunion (France)				2.86313	19.627	20.7699	29.6019	20.2821	7.91579	101.06		2.01925	19.2011	24.8299	43.839	43.3103	15.9414	149.141		18.535	136.136	144.647	207.105	142.629	55.817	704.869		13.072	133.181	172.922	306.712	304.568	112.409	1042.86		0.027012	0.204696	0.21769	0.31224	0.215482	0.0844181	1.06154		0.0190505	0.200253	0.260243	0.462412
SW Pacific		Australia (QLD), Fiji, & New Caledonia (France)				3.4631	24.7453	23.3266	27.5362	16.881	2.1076	98.0597		2.19286	23.5241	30.7865	55.3178	61.8691	14.5516	188.242		22.4191	171.637	162.453	192.653	118.711	14.8614	682.734		14.1959	163.166	214.406	387.022	435.078	102.608	1316.48		0.0326725	0.258076	0.244487	0.290451	0.179348	0.0224766	1.02751		0.0206884	0.24534	0.322675	0.58349
NW Pacific		Japan, Taiwan, & Vietnam				5.90376	51.7051	73.6052	88.5134	34.76	1.12583	255.613		4.15902	49.635	80.0901	160.546	102.97	3.87384	401.274		38.2192	358.634	512.607	619.27	244.441	7.93859	1781.11		26.9242	344.276	557.77	1123.23	724.113	27.3158	2803.63		0.0556987	0.539248	0.77146	0.933636	0.369299	0.0120064	2.68135		0.039238	0.517658	0.839428	1.69343
						MATERIAL LOSS (µm) IN 100 YEARS Coarse sand | Hard stone																MATERIAL LOSS (µm) IN 100 YEARS Coarse sand | Soft stone																MATERIAL LOSS (µm) IN 100 YEARS Fine sand | Hard stone
Data for each city selected by Bloemendaal et al. 2022
Ocean	City	Country	Latitude	Longitude		Present								Future								Present								Future								Present								Future
						TS	TC1	TC2	TC3	TC4	TC5	Total		TS	TC1	TC2	TC3	TC4	TC5	Total		TS	TC1	TC2	TC3	TC4	TC5	Total		TS	TC1	TC2	TC3	TC4	TC5	Total		TS	TC1	TC2	TC3	TC4	TC5	Total		TS	TC1	TC2	TC3
NE Pacific	Acapulco	Mexico	16.8355	-99.8973		0.64806	6.93764	11.971	18.5301	20.7722	3.06499	61.9239		0.619719	8.03191	14.242	35.0622	55.2187	9.75127	122.926		4.19535	48.1205	83.3691	129.643	146.075	21.6123	433.015		4.01188	55.7105	99.185	245.307	388.311	68.7595	861.285		0.00611409	0.0723547	0.125468	0.195454	0.220689	0.0326867	0.652767		0.00584671	0.0837672	0.149271	0.369835
	Honolulu	Hawaii (USA)	21.3281	-157.834		1.30395	14.2615	19.4077	40.6878	57.961	11.6845	145.307		1.78741	23.1267	35.057	74.7922	136.98	45.3498	317.093		8.44139	98.9197	135.161	284.666	407.596	82.3915	1017.18		11.5711	160.41	244.147	523.272	963.275	319.777	2222.45		0.012302	0.148737	0.203413	0.429174	0.615793	0.12461	1.53403		0.0168632	0.241195	0.367434	0.788905
	San Diego	USA	32.8248	-117.249		0.481266	1.463	0.333178	0.188137	0	0.512698	2.97828		0.76773	4.03599	2.75835	1.66766	0.364698	0.514472	10.1089		3.11557	10.1476	2.32034	1.31627	0	3.61521	20.515		4.97006	27.9942	19.2099	11.6675	2.56464	3.62772	70.0341		0.00454048	0.015258	0.00349205	0.00198446	0	0.00546767	0.0307427		0.00724311	0.0420925	0.0289104	0.0175904
NW Atlantic	Houston	USA	29.7604	-95.3698		2.05481	9.68479	8.48875	11.253	14.5447	4.19563	50.2217		1.73267	9.79862	8.4532	11.6094	13.402	5.70321	50.6991		13.3022	67.1751	59.118	78.73	102.282	29.5848	350.192		11.2168	67.9647	58.8704	81.2236	94.246	40.2153	353.737		0.019386	0.101006	0.0889709	0.118697	0.154527	0.0447443	0.527331		0.0163468	0.102193	0.0885984	0.122456
	Miami	USA	25.7617	-80.1918		2.78495	13.6188	14.464	29.0413	51.222	33.2682	144.399		1.79847	12.3902	15.5248	32.0748	56.9831	40.0758	158.847		18.0289	94.4617	100.731	203.183	360.205	234.585	1011.2		11.6428	85.9404	108.119	224.407	400.719	282.588	1113.42		0.0262745	0.142034	0.151598	0.306327	0.544196	0.354789	1.52522		0.0169676	0.129221	0.162716	0.338324
	San Juan	Puerto Rico	18.4655	-66.0955		3.44811	26.9337	34.7211	73.0802	132.923	39.4695	310.576		2.90651	28.0056	33.9882	73.7213	137.516	53.3743	329.512		22.322	186.816	241.807	511.294	934.75	278.313	2175.3		18.8159	194.251	236.703	515.779	967.048	376.36	2308.96		0.032531	0.2809	0.363913	0.770847	1.41221	0.420922	3.28133		0.0274213	0.292079	0.356232	0.777609
N Indian	Chittagong	Bangladesh	22.3569	91.7832		0.44219	4.32858	5.85698	9.44855	15.7602	39.3552	75.1917		0.352894	5.2894	6.88752	12.9562	18.901	6.12513	50.5122		2.86261	30.0237	40.7896	66.1053	110.829	277.507	528.118		2.28453	36.6881	47.9666	90.6462	132.916	43.1904	353.692		0.00417182	0.0451441	0.0613873	0.099663	0.16744	0.419704	0.79751		0.00332936	0.0551647	0.0721884	0.136662
	Mumbai	India	19.076	72.8777		0.11354	1.1326	2.10751	2.86283	11.0699	2.148	19.4344		0.132648	1.55669	2.83735	6.08492	8.63059	4.61289	23.8551		0.735027	7.85589	14.6773	20.0293	77.8461	15.1463	136.29		0.858725	10.7975	19.7601	42.5722	60.6924	32.527	167.208		0.00107119	0.0118122	0.0220889	0.030197	0.117609	0.0229073	0.205686		0.00125146	0.0162352	0.0297384	0.0641836
	Muscat	Oman	23.6135	58.5941		0.17446	0.975486	1.07991	3.53939	4.30926	0.511315	10.5898		0.136451	1.07935	1.72117	4.09163	6.09008	1.1512	14.2699		1.1294	6.76611	7.52078	24.7628	30.3038	3.60546	74.0883		0.883342	7.48655	11.9867	28.6265	42.8269	8.1175	99.9275		0.00164593	0.0101736	0.0113186	0.0373333	0.0457827	0.00545293	0.111707		0.00128734	0.0112569	0.0180396	0.0431584
SW Indian	Beira	Mozambique	-19.8305	34.843		1.06729	4.78913	3.32294	1.32905	0.168245	0.514842	11.1915		0.747954	5.51778	5.29104	6.14243	2.10527	0.547151	20.3516		6.90929	33.2181	23.1419	9.29847	1.18314	3.63033	77.3812		4.84203	38.2722	36.8483	42.9746	14.8048	3.85815	141.6		0.0100693	0.0499473	0.0348279	0.0140187	0.00178748	0.00549054	0.116141		0.00705653	0.0575466	0.0554556	0.0647902
	Saint-Denis	Reunion	-20.883	55.45		4.65643	35.1076	39.4763	46.0067	30.8863	14.8563	170.99		3.03464	32.283	44.2944	77.5671	69.9088	25.8825	252.97		30.1444	243.512	274.924	321.879	217.2	104.757	1192.42		19.6454	223.92	308.479	542.686	491.615	182.506	1768.85		0.0439309	0.366148	0.413753	0.485277	0.328144	0.158435	1.79569		0.0286302	0.336689	0.464252	0.818175
	Toamasina	Madagascar	-18.1856	49.3685		2.86566	18.9843	19.5105	41.4699	29.7917	8.37629	120.998		2.27515	19.8024	24.9042	47.8073	57.9167	21.3947	174.1		18.5515	131.678	135.877	290.138	209.503	59.0641	844.811		14.7286	137.352	173.44	334.476	407.284	150.861	1218.14		0.027036	0.197993	0.204491	0.437423	0.316515	0.089329	1.27279		0.0214648	0.206525	0.261022	0.504269
SW Pacific	Brisbane	Australia	-27.3813	152.713		1.6206	10.8664	6.78108	3.85195	0.039769	0.515417	23.6752		1.22467	11.0879	11.7326	15.6915	6.05613	0.603322	46.396		10.4913	75.3712	47.2253	26.9496	0.279665	3.63438	163.951		7.92817	76.907	81.7089	109.783	42.5882	4.25423	323.169		0.0152895	0.113329	0.0710728	0.0406302	0.000422516	0.00549667	0.246241		0.0115541	0.115639	0.12297	0.165513
	Nadi	Fiji	-17.8022	177.42		3.78357	31.6119	34.0261	49.1281	37.7426	4.72195	161.014		2.24855	27.2268	40.5656	81.8297	109.222	32.5828	293.675		24.4937	219.264	236.967	343.717	265.415	33.2961	1123.15		14.5565	188.849	282.51	572.509	768.072	229.753	2056.25		0.0356959	0.329689	0.356629	0.518201	0.400987	0.0503573	1.69156		0.0212138	0.283956	0.42517	0.863137
	Noumea	New-Caledonia	-22.2711	166.442		4.98514	31.7577	29.1725	29.6285	12.8605	1.08544	109.49		3.10536	32.2576	40.0614	68.4322	70.3295	10.4685	224.655		32.2723	220.276	203.166	207.291	90.4383	7.65384	761.097		20.1032	223.744	278.998	478.776	494.574	73.8171	1570.01		0.047032	0.33121	0.305758	0.312521	0.136634	0.0115757	1.14473		0.0292974	0.336424	0.419885	0.721821
NW Pacific	Ho Chi Minh	Vietnam	10.7553	106.415		4.65922	10.8321	3.38522	1.75593	0.012397	0.515757	21.1606		3.73613	23.2717	12.0993	5.29364	1.50469	0.515806	46.4213		30.1624	75.1331	23.5756	12.2851	0.0871787	3.63678	144.88		24.1866	161.416	84.2629	37.0361	10.5813	3.63713	321.12		0.0439571	0.112971	0.0354806	0.0185214	0.000131709	0.00550029	0.216563		0.0352483	0.242707	0.126813	0.0558371
	Taipei	Taiwan	25.033	121.565		8.47789	84.6057	123.063	183.026	98.176	2.34572	499.694		5.74968	77.168	133.399	259.496	219.047	10.4087	705.268		54.8833	586.838	857.042	1280.51	690.397	16.5405	3486.21		37.2217	535.249	929.031	1815.52	1540.39	73.395	4930.81		0.0799842	0.882378	1.28982	1.93055	1.04305	0.025016	5.2508		0.0542451	0.804808	1.39817	2.73715
	Tokyo	Japan	35.687	139.749		4.57418	59.6776	94.3679	80.758	6.09159	0.516005	245.985		2.99125	48.4653	94.7716	216.848	88.3596	0.697053	452.133		29.6119	413.932	657.204	565.01	42.8375	3.63853	1712.24		19.3644	336.162	660.016	1517.14	621.366	4.91516	3158.97		0.0431549	0.622395	0.989074	0.851832	0.0647187	0.00550294	2.57668		0.0282207	0.505459	0.993305	2.2873
						MATERIAL LOSS (µm) IN 100 YEARS Coarse sand | Hard stone																MATERIAL LOSS (µm) IN 100 YEARS Coarse sand | Soft stone																MATERIAL LOSS (µm) IN 100 YEARS Fine sand | Hard stone
						FINAL MATERIAL LOSS (µm) during one single storm	Hard stones
							TS	0.447688	Coarse sand
							TC-1	4.16125
							TC-2	9.90996
							TC-3	18.94
							TC-4	35.8422
							TC-5	51.6139
							Soft stones
							TS	2.8982
							TC-1	28.863
							TC-2	69.0157
							TC-3	132.51
							TC-4	252.051
							TC-5	363.947
							Hard stones
							TS	0.00422369	Fine sand
							TC-1	0.0433989
							TC-2	0.103867
							TC-3	0.199778
							TC-4	0.380797
							TC-5	0.550437
							Soft stones
							TS	0.0187658
							TC-1	0.192822
							TC-2	0.461483
							TC-3	0.88762
							TC-4	1.69189
							TC-5	2.44561
[truncated: 43 more columns]

## Sheet: Medicanes
Present								Future								Present								Future								Present								Future								Present
TS	TC1	TC2	TC3	TC4	TC5	Total		TS	TC1	TC2	TC3	TC4	TC5	Total		TS	TC1	TC2	TC3	TC4	TC5	Total		TS	TC1	TC2	TC3	TC4	TC5	Total		TS	TC1	TC2	TC3	TC4	TC5	Total		TS	TC1	TC2	TC3	TC4	TC5	Total		TS	TC1
19.704	159.643	31.7994	8.36073	6.4403	0	225.947		16.6212	165.594	60.0432	22.8564	12.1782	11.3186	288.612		127.558	1107.3	221.46	58.4945	45.2897	0	1560.11		107.601	1148.58	418.158	159.911	85.6398	79.8112	1999.7		0.185896	1.66496	0.333291	0.0881886	0.0684234	0	2.34076		0.156812	1.72703	0.629316	0.241089	0.129384	0.120707	3.00434		0.825938	7.39747
MATERIAL LOSS (µm) IN 100 YEARS Coarse sand | Hard stone																MATERIAL LOSS (µm) IN 100 YEARS Coarse sand | Soft stone																MATERIAL LOSS (µm) IN 100 YEARS Fine sand | Hard stone																MATERIAL LOSS (µm) IN 100 YEARS Fine sand | Soft stone
FINAL MATERIAL LOSS (µm) during one single storm	Hard stones
	TS	0.447688	Coarse sand
	TC-1	4.16125
	TC-2	9.90996
	TC-3	18.94
	TC-4	35.8422
	TC-5	51.6139
	Soft stones
	TS	2.8982
	TC-1	28.863
	TC-2	69.0157
	TC-3	132.51
	TC-4	252.051
	TC-5	363.947
	Hard stones
	TS	0.00422369	Fine sand
	TC-1	0.0433989
	TC-2	0.103867
	TC-3	0.199778
	TC-4	0.380797
	TC-5	0.550437
	Soft stones
	TS	0.0187658
	TC-1	0.192822
	TC-2	0.461483
	TC-3	0.88762
	TC-4	1.69189
	TC-5	2.44561
[truncated: 38 more columns]
