# Supplementary material for: Underwater cultural heritage and extreme events: Storm impacts under climate change
Source: Proc Natl Acad Sci U S A. 2026 Mar 16;123(12):e2523844123. doi: 10.1073/pnas.2523844123 (PMC13012099; doi:10.1073/pnas.2523844123)
Supplement: Supplementary file 5 — Dataset S04 (XLSX) [file pnas.2523844123.sd04.xlsx]

## Sheet: XRF
	MAJOR ELEMENTS												L.O.I.		TRACE ELEMENTS
	SiO2	TiO2	Al2O3	Fe2O3	MnO	MgO	CaO	Na2O	K2O	P2O5	Tot				S	Sc	V	Cr	Co	Ni	Cu	Zn	Ga	Rb	Sr	Y	Zr	Nb	Ba	La	Ce	Nd	Pb	Th	U
	%Ox												%		ppm
Marble (Carrara marble)	0.18	0.01	0.07	0.04	0.01	1.16	97.99	0.01	0.01	0.04	99.52		42.4		274	140	7	6	<3	<3	5	9	<3	8	263	<3	<3	<3	<10	<10	<10	<10	<3	<3	<3
Travertine (Roman travertine)	0.03	0.01	0.04	0.02	0.01	0.51	98.63	0.01	0.01	0.03	99.3		44.2		2915	134	<5	11	<3	1	17	5	<3	10	1099	<3	4	<3	<10	<10	<10	<10	<3	<3	<3
Compact limestone (Istria stone)	0.52	0.02	0.23	0.09	0.01	0.6	98.44	0.02	0.02	0.01	99.96		42.86		265	133	<5	13	<3	1	15	6	<3	9	210	<3	<3	<3	<10	<10	<10	<10	<3	3	<3
Porous limestone (Vicenza stone)	0.43	0.01	0.17	0.2	0.01	0.5	98.89	0.01	0.01	0.05	100.28		43.06		246	137	14	22	<3	5	11	6	<3	11	699	<3	5	<3	<10	<10	13	<10	<3	8	<3
Data from: Germinario et al. (2026). Climate change and ocean acidification pose a risk to underwater cultural heritage. Communications Earth & Environment, 7, 157. https://doi.org/10.1038/s43247-026-03184-w
